# Supplementary material for: CDC7 inhibition impairs neuroendocrine transformation in lung and prostate tumors through MYC degradation
Source: Signal Transduct Target Ther. 2024 Jul 26;9:189. doi: 10.1038/s41392-024-01908-y (PMC11272780; doi:10.1038/s41392-024-01908-y)
Supplement: Supplementary file 2 — Data S1 [file 41392_2024_1908_MOESM2_ESM.xlsx]

## Sheet: xglm_AveLogCPM_VillalongaDGG123
Gene	Nguides	Direction	PValue	FDR
GGPS1	6	Down	5.27e-12	6.44e-09
HARS	6	Down	6e-12	6.44e-09
TOP2A	6	Down	8.72e-12	6.44e-09
RPA1	6	Down	2.88e-11	1.6e-08
DHX15	5	Down	3.81e-11	1.69e-08
RUVBL1	6	Down	1.07e-10	3.95e-08
POLR1A	6	Down	1.92e-10	6.07e-08
YARS	6	Down	2.27e-10	6.29e-08
NUP93	6	Down	4.78e-10	1.18e-07
EGFR	6	Down	6.63e-10	1.47e-07
CLTC	6	Down	7.79e-10	1.57e-07
QARS	6	Down	9.86e-10	1.82e-07
PITRM1	6	Down	1.36e-09	2.15e-07
ATP1A1	6	Down	1.93e-09	2.85e-07
SRSF7	6	Down	3.09e-09	4.28e-07
RPS27	6	Down	4.04e-09	5.26e-07
NARS	5	Down	5.27e-09	6.49e-07
GAPDH	6	Down	6.43e-09	7.5e-07
ERCC2	6	Down	7.35e-09	8.14e-07
EEF2	6	Down	7.87e-09	8.18e-07
SF3B3	6	Down	8.12e-09	8.18e-07
THOC5	6	Down	1.03e-08	9.92e-07
HMGCR	6	Down	1.1e-08	1.02e-06
POLR1C	5	Down	1.23e-08	1.09e-06
MARS	6	Down	1.31e-08	1.12e-06
RPL4	6	Down	2.17e-08	1.78e-06
CCT4	6	Down	2.35e-08	1.86e-06
RPL3	6	Down	2.73e-08	2.08e-06
PSMA3	6	Down	2.92e-08	2.16e-06
GFPT1	6	Down	3.47e-08	2.48e-06
NMT1	6	Down	4.53e-08	3.14e-06
TUBB	6	Down	4.86e-08	3.26e-06
AARS	6	Down	5.7e-08	3.71e-06
SF3B5	6	Down	6.37e-08	4.03e-06
DDX3X	6	Down	6.63e-08	4.04e-06
PSMB3	6	Down	6.75e-08	4.04e-06
PTPN11	6	Down	1.03e-07	5.87e-06
ISG20L2	6	Down	1.03e-07	5.87e-06
MCM7	6	Down	1.21e-07	6.68e-06
VMP1	6	Down	1.48e-07	7.99e-06
NUP133	6	Down	1.65e-07	8.68e-06
DUT	6	Down	2.48e-07	1.28e-05
RPF1	6	Down	2.9e-07	1.46e-05
EPRS	6	Down	3.26e-07	1.61e-05
RPS6	6	Down	3.78e-07	1.82e-05
MDN1	6	Down	4.3e-07	2.03e-05
CCNA2	6	Down	5.88e-07	2.72e-05
MYC	6	Down	6.21e-07	2.81e-05
HSPA5	6	Down	6.43e-07	2.85e-05
VCP	6	Down	6.82e-07	2.96e-05
CDC7	6	Down	7.42e-07	3.16e-05
RPS11	6	Down	8.95e-07	3.74e-05
PSMD2	6	Down	1.01e-06	4.15e-05
MED12	6	Down	1.05e-06	4.25e-05
PSMD1	6	Down	1.11e-06	4.39e-05
RFC3	6	Down	1.2e-06	4.67e-05
CCND1	6	Down	1.26e-06	4.69e-05
OGT	6	Down	1.28e-06	4.69e-05
CREBBP	6	Up	1.29e-06	4.69e-05
SRSF3	6	Down	1.29e-06	4.69e-05
PGGT1B	6	Down	1.34e-06	4.79e-05
RPS15A	6	Down	1.39e-06	4.88e-05
CCT5	6	Down	1.44e-06	4.99e-05
ATR	6	Down	1.58e-06	5.37e-05
CDK6	6	Down	1.62e-06	5.45e-05
IARS	6	Down	1.8e-06	5.96e-05
RPS3	6	Down	2.36e-06	7.68e-05
SMARCB1	6	Down	2.69e-06	8.64e-05
RRM1	6	Down	3.69e-06	0.000116896
NOP58	6	Down	3.84e-06	0.000119868
GAK	6	Down	4.07e-06	0.000125267
DBR1	6	Down	4.42e-06	0.000133884
RPLP0	6	Down	4.47e-06	0.000133884
NAE1	6	Down	4.77e-06	0.000140881
SF3A2	6	Down	5.18e-06	0.000150985
ALG2	6	Down	5.27e-06	0.000151572
RPL6	6	Down	5.69e-06	0.00016157
TUBB4B	6	Down	5.91e-06	0.000165145
PFDN6	6	Down	5.96e-06	0.000165145
XPO1	5	Down	6.32e-06	0.000171426
RRP9	6	Down	6.34e-06	0.000171426
ACLY	6	Down	6.48e-06	0.00017293
SMARCA4	6	Down	6.76e-06	0.000178278
DNMT1	6	Down	6.97e-06	0.000178278
MED20	6	Down	6.97e-06	0.000178278
PSMG3	6	Down	7e-06	0.000178278
ACACA	6	Down	7.3e-06	0.000183942
RPS9	6	Down	7.42e-06	0.000184799
RPL7	6	Down	8.14e-06	0.000200543
KAT8	6	Down	8.27e-06	0.000200602
SNRPD2	6	Down	8.33e-06	0.000200602
PLK1	6	Down	9.6e-06	0.000228851
PGD	6	Down	1e-05	0.000235932
ETF1	6	Down	1.03e-05	0.000241236
POLR2I	6	Down	1.06e-05	0.000245482
GNL3	6	Down	1.09e-05	0.000248375
SETD2	6	Down	1.49e-05	0.000336431
NHP2L1	6	Down	1.52e-05	0.000339746
PDCD11	6	Down	1.55e-05	0.000343198
PPAT	6	Down	1.56e-05	0.000343198
SNRNP200	6	Down	1.6e-05	0.000348182
WDR33	6	Down	1.9e-05	0.000408384
METAP2	6	Down	1.92e-05	0.000409231
VARS	6	Down	2.07e-05	0.000436921
PRPF38A	5	Down	2.63e-05	0.000549803
POLE	6	Down	2.67e-05	0.000551944
TOP1	6	Down	2.76e-05	0.000566887
PSMD14	6	Down	2.82e-05	0.000572488
EXOSC9	6	Down	2.95e-05	0.000595063
CCT6A	6	Down	3.03e-05	0.000605238
BIRC5	6	Down	3.44e-05	0.000680497
RAD51	6	Down	3.58e-05	0.000701811
COPA	6	Down	3.68e-05	0.000715348
PKMYT1	6	Down	3.72e-05	0.000716447
HNRNPL	6	Down	3.91e-05	0.000746377
MFAP1	6	Down	3.94e-05	0.000746968
RPS8	6	Down	4.01e-05	0.000748677
BCL2L1	6	Down	4.02e-05	0.000748677
CDK2	6	Down	4.31e-05	0.000795283
COPB1	6	Down	4.45e-05	0.000815166
METAP1	6	Down	4.49e-05	0.000815607
RPS24	6	Down	4.59e-05	0.000826203
ATP6AP1	6	Down	4.63e-05	0.00082779
TARS	6	Down	4.83e-05	0.000856633
RIOK2	6	Down	5.11e-05	0.000893605
PARG	6	Down	5.14e-05	0.000893605
DYNC1H1	6	Down	5.16e-05	0.000893605
CENPE	6	Down	5.58e-05	0.000957699
CDK12	6	Down	5.62e-05	0.000957699
TTF1	6	Down	5.73e-05	0.000968466
HSPA8	6	Down	6.2e-05	0.00104166
HNRNPK	6	Down	6.44e-05	0.0010733
RFC2	6	Down	6.5e-05	0.00107447
RPS13	6	Down	7.27e-05	0.00119281
UBA3	6	Down	7.34e-05	0.00119377
PRPF19	6	Down	7.41e-05	0.00119377
ALDOA	6	Down	7.43e-05	0.00119377
DDX5	6	Down	7.59e-05	0.00120928
RARS	6	Down	7.66e-05	0.00121203
SMG1	6	Down	7.82e-05	0.0012292
RPL27A	6	Down	0.000108585	0.00169454
DDX46	6	Down	0.000112339	0.00174085
RPL14	5	Down	0.000117427	0.00180707
GRB2	6	Down	0.000119064	0.00181962
DDX47	6	Down	0.000123479	0.00187418
PRPF4	6	Down	0.000143098	0.00214848
PCNA	6	Down	0.00014349	0.00214848
U2AF1	6	Down	0.000148451	0.00220783
PBRM1	6	Down	0.000150044	0.00221665
EXOSC2	6	Down	0.000153932	0.00225902
POLD1	6	Down	0.000156266	0.00227819
USP1	6	Down	0.000163258	0.00236458
RPL37	6	Down	0.000165592	0.0023828
TKT	6	Down	0.000167748	0.00239825
MYD88	6	Up	0.000198498	0.00281969
PRC1	6	Down	0.000202911	0.00285451
FDPS	6	Down	0.000204396	0.00285451
CDC73	6	Down	0.000204813	0.00285451
TRAPPC8	6	Down	0.000214963	0.00297724
PPP2R1A	6	Down	0.000218282	0.00300442
PSMB1	6	Down	0.000231638	0.00316858
RPL18	6	Down	0.000235795	0.00320565
SUPT6H	6	Down	0.000239589	0.00323738
CEBPZ	6	Down	0.000257778	0.00346203
POLA1	6	Down	0.000279893	0.0037364
GARS	6	Down	0.000357973	0.00475011
EEF1A1	6	Down	0.000363828	0.00479907
USP7	6	Down	0.000382073	0.0050099
MARK2	6	Down	0.00038757	0.00505209
ROCK1	6	Up	0.000408217	0.00529011
EIF5	6	Down	0.00042949	0.00553342
EIF3I	6	Down	0.000454337	0.00581971
MVD	6	Down	0.000468669	0.0059688
SGK1	6	Down	0.000488987	0.00619197
XPO5	6	Down	0.000520916	0.0065504
SON	6	Down	0.000523205	0.0065504
RBM25	6	Down	0.000543469	0.00674051
LPAR2	6	Up	0.000546893	0.00674051
MTOR	6	Down	0.000547514	0.00674051
VHL	6	Down	0.000562531	0.00688712
NCBP2	6	Down	0.000569554	0.00693479
DNM2	6	Down	0.000575432	0.00696807
PSMD7	6	Down	0.000620349	0.00747116
RPL37A	6	Down	0.000625267	0.00748968
NIFK	6	Down	0.000650633	0.00775163
PKM	6	Down	0.000678492	0.00804031
PSMC4	6	Down	0.000703997	0.00829818
NDUFAF3	6	Down	0.000710158	0.00832651
TUBA1B	6	Down	0.000717009	0.00836259
RPL10A	6	Down	0.00072464	0.00840734
SLMO2	6	Down	0.000731656	0.00844453
C9orf114	6	Down	0.000767178	0.00880863
CDK7	6	Down	0.000785217	0.00896928
EIF4E	6	Down	0.000795651	0.00904186
EBNA1BP2	6	Down	0.000811929	0.00917976
SLC5A2	6	Up	0.000832862	0.00936864
RPL24	6	Down	0.000902525	0.010101
KARS	6	Down	0.000956732	0.0106539
DICER1	6	Down	0.000982578	0.010887
DONSON	6	Down	0.000999375	0.0109885
AMY1C	6	Down	0.00100166	0.0109885
MAP3K4	6	Up	0.00108178	0.011809
PI4KA	6	Down	0.00109533	0.0118983
PPME1	6	Down	0.00115794	0.0125171
KLF6	6	Up	0.00119954	0.0129037
POLR3E	6	Down	0.00121484	0.0130052
RPL19	6	Down	0.00124112	0.0132227
LARS	6	Down	0.00131375	0.0139295
HDAC3	6	Down	0.00135545	0.0143014
LSM4	6	Down	0.00136173	0.0143014
ITGB1	6	Down	0.00139617	0.0145939
GFER	6	Down	0.00146346	0.0152255
NDUFA13	6	Down	0.00151554	0.0156065
RIOK1	6	Down	0.00152106	0.0156065
PSMB2	6	Down	0.00152122	0.0156065
ADSS	6	Down	0.00154809	0.0158091
HSD17B10	6	Down	0.00162046	0.0164722
MAP2K4	6	Up	0.0016283	0.0164763
CCDC115	6	Down	0.00166395	0.0167605
ATRX	6	Down	0.00179912	0.01804
AHCY	6	Down	0.00186533	0.0186197
ADRB1	6	Up	0.00192642	0.0191433
RUVBL2	6	Down	0.00194145	0.0192065
EIF3A	6	Down	0.00207696	0.0204558
RPL13	6	Down	0.00210715	0.0206612
CDT1	6	Down	0.00215936	0.0210799
ENO1	6	Down	0.00217725	0.0211613
PPIL2	5	Down	0.00219637	0.021254
AURKB	6	Down	0.00226315	0.021805
KDM4C	6	Up	0.00228196	0.0218867
KMT2C	6	Up	0.00229139	0.0218867
SFPQ	6	Down	0.00230204	0.021894
RAE1	6	Down	0.00242215	0.0229315
DDOST	6	Down	0.00243181	0.0229315
PIM2	6	Up	0.00251397	0.0236058
PRPF31	6	Down	0.00259029	0.0242198
NDUFS5	6	Down	0.00262453	0.0244368
KDM6A	6	Up	0.00264118	0.0244889
TWISTNB	6	Down	0.00269998	0.0249299
RAN	6	Down	0.00272523	0.0250586
TPI1	6	Down	0.00276133	0.0252856
PTH2R	6	Up	0.00277422	0.0252991
SIK2	6	Up	0.0028148	0.0255639
BLM	6	Down	0.00295202	0.0267007
AURKAIP1	6	Down	0.0029742	0.026792
WDR5	6	Down	0.00303517	0.0272305
BCR	6	Up	0.00307089	0.0274399
KIF11	6	Down	0.00312854	0.0278428
PPIA	6	Down	0.00319516	0.0283219
PSMA6	6	Down	0.00328408	0.0289941
CSNK1A1	6	Down	0.00334222	0.029203
PLAA	5	Up	0.0033446	0.029203
ATIC	6	Down	0.00338333	0.029203
KEAP1	6	Up	0.00338519	0.029203
SF3B1	6	Down	0.00338534	0.029203
PRKCD	6	Up	0.00338681	0.029203
IRAK1	6	Up	0.00351993	0.0302159
PLK4	6	Down	0.00353156	0.0302159
PHF5A	6	Down	0.00364877	0.0310988
FASN	6	Down	0.00373107	0.0316784
EIF4A1	6	Down	0.00428346	0.0362296
SUPT5H	6	Down	0.00440253	0.037095
DYRK1A	6	Up	0.0044799	0.037604
PPP2CA	6	Down	0.0047372	0.0395871
MMP7	6	Down	0.00475189	0.0395871
NDUFAF1	6	Down	0.00493508	0.0409593
TAF1	6	Down	0.00498803	0.0412443
KDM1A	6	Down	0.00504482	0.0415588
IRAK4	6	Up	0.00509245	0.0417958
IL1RAP	6	Up	0.00535484	0.0437872
CHEK2	6	Up	0.00559242	0.0455617
MYLK4	6	Up	0.00592944	0.0481305
PIK3C3	6	Down	0.0068869	0.0556985
MRGPRX1	6	Up	0.00720902	0.0580916
SNRNP27	6	Down	0.0074797	0.0600544
NEDD8	5	Down	0.00756359	0.0605087
NSD1	6	Down	0.00785369	0.0626035
CDKN2A	6	Up	0.00801392	0.0636518
STK38L	6	Up	0.00815608	0.0645496
GTF2A1	6	Down	0.00822124	0.0648337
GANC	6	Up	0.00828857	0.0651328
RNASEH1	5	Down	0.00848296	0.0664249
ARID1A	5	Down	0.00858613	0.066996
ALKBH3	6	Up	0.00928433	0.0721897
GRIN2A	6	Up	0.00941443	0.0729453
TP53RK	6	Down	0.00946009	0.0730438
RARG	6	Down	0.00973668	0.0749183
GRM8	6	Up	0.00985795	0.075589
PSMA2	6	Down	0.00993751	0.0759363
FUBP1	6	Down	0.010096	0.0766226
RIPK4	6	Up	0.0101194	0.0766226
TET2	6	Up	0.0101311	0.0766226
HCN1	5	Up	0.010672	0.0804393
KLK4	6	Up	0.010762	0.0808429
SNRPA1	6	Down	0.0108075	0.0809099
NDUFS8	6	Down	0.011344	0.0846411
NTSR2	6	Up	0.0115858	0.0857771
NDUFA1	6	Down	0.011603	0.0857771
PSMB5	5	Down	0.0116124	0.0857771
PSMA5	6	Down	0.0119453	0.0876837
SMAD4	6	Up	0.0119497	0.0876837
CTRB1	6	Up	0.0124881	0.0913319
HGF	6	Up	0.012575	0.0916653
CFD	6	Up	0.0129089	0.0937904
KDM2A	6	Down	0.0130208	0.0942947
BUB1	6	Down	0.0131479	0.0949048
AKR1C2	6	Up	0.013521	0.0972807
POLR2F	6	Down	0.0137694	0.0984998
LDLR	6	Down	0.0137793	0.0984998
PRKDC	6	Down	0.014006	0.0997983
GABRA3	6	Up	0.0141908	0.100512
TAOK1	6	Up	0.0142398	0.100512
WEE1	6	Down	0.0142423	0.100512
FEN1	6	Down	0.0148791	0.104509
UBA6	6	Down	0.0149029	0.104509
LPAR5	6	Up	0.0152675	0.106635
PRPF4B	6	Down	0.0153023	0.106635
EP300	6	Up	0.0154231	0.10714
RAD1	6	Down	0.0155031	0.107304
ADRA2A	6	Up	0.0155436	0.107304
SNRPD1	6	Down	0.0156692	0.107809
CA2	6	Up	0.015714	0.107809
KCNG2	6	Up	0.0160426	0.109608
TUT1	6	Down	0.0160868	0.109608
CSNK1G2	6	Up	0.0161247	0.109608
SIK3	6	Up	0.0166391	0.112493
FKBP1B	6	Up	0.0166506	0.112493
PRMT1	6	Down	0.0168833	0.113718
MAP4K2	6	Down	0.0179004	0.119944
CAD	6	Down	0.0179158	0.119944
CA12	6	Up	0.0180121	0.120221
TPX2	6	Down	0.0180657	0.120221
ASIC3	6	Up	0.0181699	0.120552
NOD2	6	Up	0.0183032	0.121075
RIOK3	6	Up	0.0184108	0.121423
PSMC5	6	Down	0.0187931	0.123577
COPS3	6	Down	0.0200979	0.131766
BRD4	6	Down	0.0206118	0.134737
HTR3A	6	Up	0.0211531	0.137868
SF3A1	6	Down	0.0215972	0.14035
TUBB1	6	Up	0.0222142	0.143938
ARID2	6	Down	0.0226016	0.146021
TRPV3	6	Up	0.0227205	0.146362
FPGS	6	Down	0.0228583	0.146823
ADAM10	6	Up	0.0233391	0.149478
MMP16	6	Up	0.0238693	0.152434
FIP1L1	6	Down	0.023958	0.15256
OXER1	6	Down	0.0242897	0.154229
NDUFB11	6	Down	0.0246928	0.156341
HNRNPC	6	Down	0.0252331	0.159307
MYB	6	Down	0.0253443	0.159554
ALB	6	Up	0.0254392	0.159698
NDUFC2	6	Down	0.0255975	0.160237
STK26	6	Up	0.0262786	0.163502
UTS2	6	Up	0.0263491	0.163502
GCLC	6	Down	0.0264082	0.163502
STK24	6	Up	0.0264142	0.163502
RUNX1	6	Up	0.0265557	0.16392
CYP51A1	6	Up	0.0271023	0.16683
CISD1	6	Up	0.0274229	0.168336
MBTPS1	6	Down	0.0275152	0.168436
PTK2	6	Down	0.0276971	0.169082
TTR	6	Up	0.0279815	0.170349
NDUFA10	6	Down	0.0284563	0.172765
UMPS	6	Down	0.0294011	0.177647
SNCA	6	Up	0.0294208	0.177647
RB1	6	Up	0.0299725	0.180486
PKN2	6	Down	0.0306913	0.184314
AKR1C1	6	Up	0.031026	0.18582
LIPC	6	Up	0.0313264	0.187114
NDUFB6	5	Down	0.0314733	0.187197
NUP155	6	Down	0.0315093	0.187197
UBE2I	6	Down	0.0322762	0.191241
MOGAT2	6	Down	0.0329409	0.194659
SRGAP3	6	Down	0.0332376	0.19589
SMPD2	6	Up	0.0334441	0.196584
LPAR4	6	Up	0.0337301	0.19774
RRM2	6	Down	0.0340372	0.199015
NIM1K	6	Up	0.0344772	0.201056
CSNK1G3	6	Up	0.03481	0.202157
FARS2	6	Down	0.0348483	0.202157
HLCS	6	Down	0.0351483	0.203365
PRSS2	6	Up	0.0356457	0.205407
PTGES2	6	Down	0.0356866	0.205407
TXN	6	Down	0.0361502	0.207536
PYGM	6	Down	0.0363	0.207857
MMP17	6	Up	0.0374053	0.213634
NDUFB7	6	Down	0.0376261	0.214343
PANK1	6	Up	0.0378218	0.214906
KAT2B	6	Up	0.0379677	0.215183
EPHA2	6	Up	0.0381921	0.215902
SSTR1	6	Up	0.038568	0.217473
AURKA	6	Down	0.0387876	0.217729
ICMT	6	Down	0.03881	0.217729
MMP8	6	Down	0.0392102	0.219419
TGFBR2	6	Up	0.039418	0.220026
NCEH1	6	Up	0.039796	0.221578
TUBB2A	6	Up	0.0403436	0.223307
ILK	6	Down	0.0403634	0.223307
PIK3C2G	6	Up	0.0404089	0.223307
PORCN	6	Up	0.04076	0.224687
BMP2K	6	Up	0.0412199	0.226658
CAMKK1	6	Up	0.0413747	0.226946
HPGDS	6	Up	0.0416659	0.227517
CHRNA1	6	Up	0.0416841	0.227517
BACE1	5	Up	0.0422348	0.229705
NACA	6	Down	0.0422923	0.229705
DHODH	6	Down	0.0432225	0.234184
MTNR1A	6	Up	0.043793	0.236696
GALE	6	Down	0.0443619	0.239187
CCNB1	6	Down	0.0449271	0.241365
NOTCH2	6	Up	0.045043	0.241365
GART	6	Down	0.0450926	0.241365
ABCB11	6	Up	0.045203	0.241373
NDUFS7	6	Down	0.0460752	0.245439
EPHA7	6	Up	0.0465082	0.247152
CYP3A7	6	Up	0.0467022	0.247589
KCNJ1	6	Up	0.0468221	0.247632
SLC47A2	6	Up	0.0469393	0.247661
SACM1L	6	Down	0.0471874	0.248378
TMPRSS2	6	Up	0.047877	0.251215
ESRRA	6	Down	0.0479531	0.251215
NPFFR1	6	Up	0.0487732	0.254909
ITGA2B	6	Down	0.0498199	0.259584
SQLE	6	Up	0.0499929	0.259584
U2AF2	6	Down	0.0500441	0.259584
KCNN2	6	Up	0.0501363	0.259584
LIMK2	6	Up	0.050302	0.259801
CIITA	6	Up	0.0504127	0.259801
SLC22A12	5	Up	0.0505925	0.260123
PRMT3	6	Up	0.0509326	0.261265
SLC18A1	6	Up	0.0511431	0.26133
PTPN9	6	Up	0.0512842	0.26133
DCLK2	6	Up	0.0512989	0.26133
FABP5	6	Down	0.0516877	0.262119
CYP2C19	6	Up	0.0516905	0.262119
PRKAA1	6	Up	0.0518256	0.262204
LIPG	6	Up	0.052024	0.262609
IL1R1	6	Up	0.0522332	0.263066
LPAR1	6	Up	0.0525077	0.263848
STK32A	6	Up	0.052828	0.264857
TXNL4A	6	Down	0.0531617	0.265706
UTS2R	6	Up	0.0532372	0.265706
SLC10A2	6	Up	0.05337	0.265771
HUNK	6	Up	0.053733	0.266978
MMP1	6	Down	0.0538937	0.267178
RBM8A	6	Down	0.0541968	0.268081
IFNAR1	6	Up	0.0550431	0.271362
PPID	6	Up	0.0551051	0.271362
RPS6KA2	6	Up	0.0555989	0.273187
PDPK1	6	Down	0.0563461	0.276245
GC	6	Up	0.0568662	0.27818
ADRB2	6	Up	0.0572755	0.279565
P2RY6	6	Down	0.0576545	0.280796
PLA2G4A	6	Up	0.058003	0.281874
MAP3K7	6	Down	0.0586767	0.284524
LATS2	6	Up	0.0593336	0.287081
PNO1	6	Down	0.0601774	0.29053
BRCA1	6	Down	0.0609768	0.293749
PTPN5	6	Up	0.0620971	0.298328
IRAK3	6	Up	0.0621966	0.298328
MAP3K9	6	Up	0.0628203	0.300286
CHRNE	6	Up	0.0628758	0.300286
PDE7B	6	Up	0.0632216	0.300711
KMO	6	Up	0.0632627	0.300711
MKNK2	6	Up	0.0633719	0.300711
ABHD12	6	Up	0.0638969	0.302554
ESRRB	6	Up	0.0640498	0.302632
PSIP1	6	Up	0.0651302	0.306873
TK2	6	Up	0.0652245	0.306873
HTR3E	6	Up	0.0656419	0.308183
KCND2	6	Up	0.0660588	0.309485
RARA	6	Down	0.0666127	0.311421
WNT3A	6	Up	0.0670421	0.311818
SSTR5	6	Up	0.0671558	0.311818
MS4A1	5	Up	0.0672267	0.311818
GPR139	6	Up	0.0672604	0.311818
GANAB	6	Down	0.0674953	0.312254
CHRM2	6	Up	0.0678247	0.313124
NF1	6	Up	0.069084	0.318275
MMP26	6	Up	0.0698598	0.321181
TRAPPC3	6	Down	0.0705832	0.323835
PMPCA	6	Down	0.0710138	0.3241
GABRG2	6	Up	0.0711488	0.3241
AVPR2	6	Up	0.0712763	0.3241
RBBP9	6	Up	0.0712836	0.3241
MC4R	6	Up	0.0713722	0.3241
KCNC1	6	Up	0.0717176	0.324109
NDUFS1	6	Down	0.0718784	0.324109
RPS6KA4	6	Down	0.0719271	0.324109
ADAMTS5	6	Up	0.0719592	0.324109
PPARA	6	Up	0.0724181	0.325012
KCNA4	6	Up	0.0725958	0.325012
NAMPT	6	Down	0.0725996	0.325012
MALT1	6	Up	0.0728919	0.325662
TBXAS1	6	Up	0.0743709	0.331601
CTSF	6	Down	0.07472	0.332024
SLC5A4	6	Up	0.0747654	0.332024
ACP1	6	Up	0.0749839	0.332072
SLC18A2	6	Up	0.0750759	0.332072
RARS2	6	Down	0.0755991	0.33372
CHRNA2	6	Up	0.0758743	0.334269
KCNH2	6	Up	0.0761132	0.334656
MAP3K11	6	Down	0.0765057	0.335716
NDUFV1	6	Down	0.0767796	0.336119
SLC47A1	6	Up	0.076901	0.336119
CDC25A	6	Down	0.0775405	0.338248
NDUFAB1	6	Down	0.0782562	0.340699
GRK4	6	Up	0.0786888	0.34191
HRH4	6	Up	0.0790881	0.342749
PRSS1	6	Up	0.0791911	0.342749
KMT2D	6	Up	0.0798478	0.344917
PAX5	5	Up	0.0809803	0.349129
MARK1	6	Up	0.0813637	0.349569
NOL10	6	Down	0.0814808	0.349569
STK16	6	Up	0.0816988	0.349569
POLG	6	Down	0.0817132	0.349569
CYSLTR1	6	Up	0.0819017	0.3497
FCER2	6	Down	0.0824801	0.350896
MC2R	6	Up	0.0824985	0.350896
LGALS3	6	Up	0.0840007	0.356601
ADAM8	6	Up	0.0844125	0.357664
NPY1R	6	Up	0.0846772	0.358101
SBK1	6	Up	0.0849128	0.358413
CASP5	4	Up	0.0856737	0.360328
BRPF1	6	Down	0.0857384	0.360328
AVPR1A	6	Up	0.0858544	0.360328
PAK2	6	Down	0.0863466	0.361346
BCAS2	6	Down	0.0864229	0.361346
CDK4	6	Down	0.087126	0.363599
ATP1B2	6	Up	0.0882774	0.367712
MKNK1	6	Up	0.0886143	0.368423
TNFSF13B	6	Up	0.0889928	0.369264
CCR2	6	Up	0.0891623	0.369264
KLK7	6	Up	0.0893166	0.369264
WT1	6	Up	0.0896541	0.369969
PNLIP	6	Up	0.0905724	0.373064
STK3	6	Up	0.0913335	0.375501
IL6ST	6	Up	0.0918042	0.375612
NDUFA11	6	Down	0.0918751	0.375612
TP53	6	Up	0.0921653	0.375612
MAPK3	6	Up	0.0922864	0.375612
NDUFB8	6	Down	0.0925016	0.375612
LIPF	6	Up	0.0926668	0.375612
CCKBR	6	Up	0.0926818	0.375612
PRKCQ	6	Up	0.0928633	0.375612
NDUFA9	6	Down	0.0929202	0.375612
GABRQ	6	Up	0.0930555	0.375612
MYO3A	6	Up	0.0933905	0.375833
GABRA5	6	Up	0.0934494	0.375833
IL2RA	6	Up	0.0937487	0.376151
QPCT	6	Up	0.0939959	0.376151
CHRNB4	6	Up	0.0940378	0.376151
GHR	6	Up	0.0950671	0.379583
EPHB3	6	Up	0.0961273	0.383126
CRTC3	6	Up	0.0970692	0.386185
BRSK2	6	Up	0.09771	0.387531
TNNI3K	6	Up	0.0978624	0.387531
TGM3	6	Up	0.0979321	0.387531
IGF1R	6	Up	0.0988757	0.390568
TLR8	5	Up	0.100165	0.394314
CNOT7	6	Up	0.100323	0.394314
CDC42	6	Down	0.100358	0.394314
ADAM17	6	Up	0.101507	0.398123
PHKG2	6	Up	0.103007	0.402746
GATA3	6	Up	0.103049	0.402746
SCNN1G	6	Up	0.103628	0.403943
SETD7	6	Up	0.10372	0.403943
TERT	6	Up	0.104268	0.405364
ITGAL	6	Up	0.105179	0.408189
KCNA3	6	Up	0.105369	0.408191
PDE6C	6	Up	0.105548	0.408191
CLK4	6	Up	0.10603	0.409342
SCD	6	Down	0.106787	0.411365
NPBWR1	6	Up	0.106925	0.411365
ADCY10	6	Up	0.107219	0.411782
CDK9	6	Down	0.107745	0.413083
P2RY11	6	Down	0.107982	0.413279
ABL1	6	Down	0.108575	0.41483
PPP2R5A	6	Up	0.109376	0.417174
CHRNA3	6	Up	0.110159	0.419438
PAM	6	Up	0.110495	0.419993
SLC12A3	6	Up	0.110797	0.420078
PTPRB	6	Up	0.110896	0.420078
KCNF1	6	Up	0.111435	0.42032
BAD	6	Down	0.111895	0.42032
CYP2A6	6	Up	0.111941	0.42032
PIK3R1	6	Up	0.111996	0.42032
TXK	6	Up	0.112078	0.42032
AMDHD2	6	Up	0.112214	0.42032
PCSK6	6	Up	0.112301	0.42032
TRPC3	6	Up	0.112477	0.42032
TMPRSS15	6	Up	0.113273	0.421976
NCOR1	6	Down	0.113301	0.421976
FLT4	6	Down	0.113606	0.422205
PIM1	6	Up	0.113927	0.422205
AGTR2	6	Up	0.113992	0.422205
TNIK	6	Up	0.114501	0.422205
PNMT	6	Down	0.114514	0.422205
PDE9A	6	Up	0.114697	0.422205
MAP2K5	6	Up	0.114728	0.422205
HDAC4	6	Up	0.114913	0.422205
HDAC1	6	Up	0.115078	0.422205
GRIN1	6	Up	0.115584	0.423273
NDUFV3	5	Up	0.115751	0.423273
MTAP	6	Up	0.116374	0.42485
CHRM3	6	Up	0.117318	0.427343
GUCY1A2	6	Up	0.117442	0.427343
SBK3	6	Up	0.117988	0.42812
STK25	6	Up	0.118185	0.42812
CASR	6	Up	0.118388	0.42812
KCNH5	6	Up	0.118478	0.42812
SLC14A1	6	Up	0.118622	0.42812
SRD5A2	6	Up	0.11896	0.428641
TEC	6	Up	0.119467	0.429772
MMP12	6	Down	0.119802	0.430278
LATS1	6	Up	0.12031	0.431405
SLC37A4	6	Up	0.121679	0.435359
BCOR	6	Up	0.121806	0.435359
NR2C2	6	Up	0.122416	0.436474
CASP2	6	Up	0.122552	0.436474
TAOK3	6	Up	0.122709	0.436474
AKR1C3	6	Up	0.12367	0.438127
MET	6	Up	0.123749	0.438127
LYPLA1	6	Up	0.123767	0.438127
EIF2AK3	6	Down	0.125037	0.441916
SERPINE1	6	Up	0.125351	0.442322
F2RL1	6	Up	0.126046	0.442338
PREP	6	Up	0.126354	0.442338
AMY2A	6	Down	0.126557	0.442338
NDUFA5	6	Down	0.126564	0.442338
PDE4A	6	Up	0.126644	0.442338
CFTR	6	Up	0.126734	0.442338
PIK3CD	6	Down	0.126753	0.442338
KCND1	6	Up	0.127026	0.442593
PTPRA	6	Up	0.128128	0.445734
SLC6A5	6	Up	0.128388	0.445937
LDHA	6	Up	0.128633	0.44609
CBX8	6	Up	0.12902	0.44673
FGFR2	6	Up	0.130006	0.449442
CLCN2	6	Up	0.130761	0.45135
HDAC2	6	Up	0.131432	0.452961
HSP90AA1	6	Up	0.131936	0.453342
KCNV2	6	Up	0.131952	0.453342
STK11	6	Up	0.133267	0.457152
GABRA4	6	Up	0.133674	0.45784
CATSPER1	6	Down	0.134541	0.459654
AFF4	6	Up	0.134935	0.459654
ACVR2A	6	Up	0.134964	0.459654
NR1D2	6	Up	0.135034	0.459654
PRMT8	6	Up	0.135638	0.461002
NFKB1	6	Up	0.13603	0.461626
HCK	6	Down	0.136392	0.462051
EPHA6	6	Up	0.136618	0.462051
SLC22A8	6	Down	0.136915	0.462051
SELL	6	Up	0.136989	0.462051
DAPK3	6	Up	0.137431	0.462836
ACVRL1	6	Up	0.138329	0.464292
MYLK2	6	Down	0.138428	0.464292
UPP1	6	Up	0.138491	0.464292
ODC1	6	Up	0.139476	0.466888
ALOX5	6	Up	0.139842	0.467405
PTPN1	6	Down	0.14006	0.46743
HCN2	6	Up	0.140737	0.468981
CLK1	6	Up	0.141293	0.470129
EPHA1	6	Up	0.141869	0.471216
SGK3	6	Up	0.142045	0.471216
PANK2	6	Up	0.142433	0.471795
DYRK1B	6	Up	0.142651	0.471814
STAT3	6	Up	0.143144	0.471889
ORAI1	6	Up	0.143646	0.471889
SCN3A	6	Up	0.143647	0.471889
CHRNB3	6	Up	0.143969	0.471889
GSTK1	6	Up	0.144161	0.471889
CPT1B	6	Up	0.144438	0.471889
CSF2RA	6	Up	0.144497	0.471889
PPP1CA	6	Down	0.144842	0.471889
KCNQ1	5	Up	0.144852	0.471889
PDE6B	6	Up	0.145124	0.471889
GRIK1	6	Up	0.145314	0.471889
PLA2G5	6	Up	0.145338	0.471889
F13A1	6	Up	0.146119	0.471889
TSSK1B	6	Up	0.146385	0.471889
CASP4	4	Up	0.146434	0.471889
STK4	6	Up	0.146532	0.471889
CPA1	6	Up	0.146554	0.471889
MAP3K5	6	Up	0.146822	0.471889
PTPRC	6	Up	0.146903	0.471889
FUT7	6	Down	0.146966	0.471889
CTSV	6	Up	0.147146	0.471889
CAMK1	6	Up	0.147622	0.472363
MDH2	6	Down	0.14772	0.472363
MCHR1	6	Up	0.149095	0.476073
PTGIR	6	Up	0.150527	0.476874
ROCK2	6	Up	0.150602	0.476874
AMPD3	6	Up	0.15065	0.476874
PAK6	6	Down	0.150693	0.476874
MAPK6	6	Up	0.150864	0.476874
TYR	6	Up	0.151014	0.476874
DNMT3A	6	Up	0.151163	0.476874
BMX	6	Up	0.151175	0.476874
CHRNB1	6	Up	0.151408	0.476874
NDUFA2	6	Down	0.151506	0.476874
ALDH3A1	6	Up	0.151713	0.476874
ASF1A	6	Down	0.152116	0.477462
SLC1A1	6	Up	0.152375	0.477513
CRBN	6	Up	0.152563	0.477513
CHUK	6	Up	0.153028	0.478294
NDUFB10	6	Down	0.154355	0.481126
PI4KB	6	Down	0.154368	0.481126
GRIN2B	6	Up	0.155266	0.483243
GRIA2	6	Up	0.156084	0.485108
MECOM	6	Up	0.157035	0.487379
MPI	6	Down	0.157881	0.489321
NPFFR2	6	Up	0.158211	0.489659
IL11RA	6	Down	0.15847	0.489777
CYBB	6	Up	0.159288	0.491129
TUBB3	6	Up	0.159351	0.491129
ALPPL2	6	Up	0.160927	0.495299
RXRA	6	Down	0.161513	0.495854
TLK2	6	Down	0.161555	0.495854
TESK1	6	Up	0.163392	0.500798
CSK	6	Up	0.164166	0.502476
F7	6	Up	0.164471	0.502713
SSTR4	6	Up	0.164901	0.503334
CD3D	6	Up	0.165327	0.50346
OXTR	6	Down	0.165724	0.50346
SLC27A4	6	Down	0.165811	0.50346
CDK15	6	Up	0.166738	0.50346
VDR	6	Up	0.168074	0.50346
EBP	6	Up	0.168093	0.50346
DRD1	6	Up	0.168193	0.50346
CYP17A1	6	Up	0.168512	0.50346
CCL2	6	Up	0.168539	0.50346
MAPK10	6	Up	0.168644	0.50346
CD81	6	Up	0.168866	0.50346
GRK6	6	Down	0.169147	0.50346
BCL2	6	Up	0.169194	0.50346
EZH2	6	Up	0.169478	0.50346
TAB1	6	Up	0.169794	0.50346
THRA	6	Up	0.169825	0.50346
NR0B2	6	Up	0.169901	0.50346
BACE2	6	Up	0.169964	0.50346
MDM4	6	Up	0.17034	0.50346
HCN4	6	Up	0.170413	0.50346
NEK11	6	Up	0.170931	0.50346
ASXL1	6	Down	0.171035	0.50346
MMP13	6	Down	0.171357	0.50346
EPHX2	6	Up	0.171372	0.50346
CBX4	6	Up	0.171376	0.50346
SLC6A2	6	Up	0.171798	0.50346
PRSS3	6	Up	0.171888	0.50346
TPSAB1	6	Up	0.171951	0.50346
GLRA3	6	Up	0.171955	0.50346
NDUFB9	6	Down	0.172086	0.50346
PER1	6	Up	0.172547	0.50346
ADRA1A	6	Up	0.172649	0.50346
UGCG	6	Up	0.17279	0.50346
EIF4A2	6	Up	0.172822	0.50346
STK10	5	Up	0.172894	0.50346
UGT2B7	6	Up	0.173132	0.503491
HPRT1	6	Up	0.173417	0.503659
ALDH5A1	6	Up	0.173919	0.503803
MCL1	6	Down	0.173921	0.503803
TLR7	6	Up	0.174403	0.504539
BCL2L10	6	Up	0.175498	0.506214
CDK1	6	Down	0.175535	0.506214
GPR119	6	Up	0.175667	0.506214
AADAT	6	Up	0.176987	0.509354
JAK2	6	Up	0.177506	0.510185
KAT6A	6	Down	0.177786	0.510328
KCNK3	6	Up	0.178052	0.510432
HCAR2	6	Up	0.178996	0.512473
F9	6	Up	0.179637	0.513231
STS	6	Up	0.179898	0.513231
TRPV1	6	Up	0.179955	0.513231
KCNH3	6	Up	0.180228	0.513347
CSNK1E	6	Up	0.183521	0.522057
CACNA1I	6	Up	0.18387	0.52238
MINK1	6	Up	0.184504	0.523467
LYN	6	Up	0.184725	0.523467
PCSK5	6	Up	0.185744	0.525683
INMT	6	Up	0.186141	0.526135
BIRC8	6	Up	0.186561	0.526647
NOTCH1	6	Up	0.187112	0.527442
KCNG1	6	Up	0.187588	0.527442
PRCP	6	Down	0.187627	0.527442
PNP	6	Down	0.187794	0.527442
GRIA4	6	Up	0.188709	0.529053
TAOK2	6	Up	0.18929	0.529053
PSEN2	6	Up	0.189303	0.529053
STK32C	6	Up	0.189323	0.529053
OAT	6	Up	0.189972	0.5302
NUP98	6	Down	0.190622	0.531006
NEK2	6	Down	0.19074	0.531006
TTK	6	Down	0.191116	0.531384
DAGLB	6	Up	0.191516	0.53183
PLA2G2D	6	Up	0.191765	0.531854
ABCC8	6	Up	0.192271	0.532591
NOS3	6	Up	0.193429	0.535131
MUSK	6	Up	0.194661	0.536683
MLYCD	6	Up	0.194682	0.536683
XBP1	6	Up	0.194717	0.536683
EPHA4	6	Up	0.195735	0.538818
USP47	6	Up	0.196026	0.538951
TNKS2	6	Up	0.196327	0.539109
KCNJ11	6	Up	0.197055	0.540438
MAPK9	6	Up	0.197669	0.541159
PNPO	6	Down	0.198055	0.541159
KCNS2	6	Up	0.198128	0.541159
PTPN12	6	Up	0.198295	0.541159
PAOX	6	Up	0.201117	0.547785
STK17A	6	Up	0.20138	0.547785
PRKX	6	Up	0.201464	0.547785
FABP2	6	Up	0.202292	0.548737
TNK1	6	Up	0.202931	0.548737
CTSD	6	Up	0.202939	0.548737
CYP3A4	6	Up	0.203008	0.548737
BCAT1	6	Up	0.203219	0.548737
PDE10A	6	Up	0.2033	0.548737
GOLGA5	6	Up	0.20402	0.550011
CSNK1A1L	6	Up	0.204861	0.550443
GABRR1	6	Up	0.204921	0.550443
TYMP	6	Up	0.204926	0.550443
HTR5A	6	Up	0.205713	0.55169
BDKRB1	6	Up	0.206032	0.55169
NPY2R	6	Up	0.206137	0.55169
AGTR1	6	Up	0.207708	0.555224
LIG1	6	Down	0.208389	0.556011
FAS	6	Up	0.208663	0.556011
HRH1	6	Up	0.208755	0.556011
KDM7A	6	Up	0.209046	0.55611
PKN1	6	Down	0.209355	0.55611
TXNRD1	6	Down	0.209545	0.55611
GNRHR	6	Up	0.210015	0.55646
GSTM2	6	Up	0.210395	0.55646
KCNH8	6	Up	0.21043	0.55646
TSC1	6	Down	0.210968	0.556603
ACSL6	6	Up	0.211404	0.556603
MLX	6	Down	0.211613	0.556603
L3MBTL3	6	Up	0.211732	0.556603
BMPR2	6	Up	0.211771	0.556603
CD52	6	Up	0.212315	0.556603
GLP2R	6	Up	0.212763	0.556603
TEK	6	Up	0.212821	0.556603
USP13	6	Up	0.212908	0.556603
GSAP	6	Up	0.213178	0.556603
MAP1B	6	Up	0.213247	0.556603
SCN2A	6	Up	0.213994	0.557895
NDUFC1	6	Down	0.215311	0.560669
CD3E	6	Up	0.215778	0.561226
PLA2G4C	6	Up	0.216364	0.56209
IFNAR2	6	Up	0.217853	0.564078
TPMT	6	Up	0.217873	0.564078
CARM1	6	Down	0.217893	0.564078
CCNE1	6	Down	0.218315	0.564511
IL23A	6	Up	0.21942	0.566706
FLT3	6	Down	0.219919	0.567334
DNMT3B	6	Down	0.220775	0.56888
CYSLTR2	6	Up	0.221339	0.569036
PDCD4	6	Up	0.221485	0.569036
NDUFB4	6	Down	0.221605	0.569036
BBOX1	5	Up	0.223546	0.573222
BAP1	6	Down	0.223753	0.573222
EIF4H	6	Up	0.224138	0.573546
HSD17B3	6	Up	0.22475	0.574448
SPTLC1	6	Down	0.22515	0.574806
GRIN3A	6	Up	0.225442	0.574891
DGAT1	6	Down	0.227388	0.579083
DDO	6	Up	0.227609	0.579083
SRPK2	6	Up	0.229073	0.58214
C1S	6	Up	0.23131	0.587152
CA4	6	Up	0.231927	0.588044
DIO1	6	Up	0.232293	0.588299
TDP1	6	Up	0.23279	0.58863
MYCN	6	Up	0.232955	0.58863
SCN1A	6	Down	0.233364	0.588991
IL2RG	6	Up	0.233822	0.589477
CYLD	6	Down	0.235523	0.592618
GRIN2C	6	Down	0.235664	0.592618
CA3	6	Up	0.235871	0.592618
ALOX12	6	Up	0.237062	0.594274
TACR3	6	Up	0.237066	0.594274
CTSE	6	Up	0.237733	0.594562
ACE	6	Up	0.238182	0.594562
FANCF	6	Down	0.238238	0.594562
PCSK2	6	Up	0.238254	0.594562
NEU4	6	Up	0.238741	0.595108
NPY5R	6	Up	0.23944	0.596178
SLC22A2	6	Up	0.240037	0.596849
CBX7	5	Up	0.240248	0.596849
SIRT2	6	Up	0.241473	0.59922
ST3GAL1	6	Up	0.242107	0.600122
RELA	6	Down	0.243002	0.601208
TK1	6	Up	0.243088	0.601208
PRKG2	6	Up	0.244082	0.602401
RPS6KB1	6	Up	0.244114	0.602401
LTA4H	6	Down	0.245191	0.604386
MAP4K1	6	Up	0.245598	0.604717
FBXW7	6	Down	0.246756	0.60688
GPR34	6	Up	0.247264	0.60688
EGLN1	6	Up	0.247298	0.60688
NEK4	6	Up	0.247747	0.607309
DPP9	6	Up	0.248048	0.607376
MAP4K3	6	Up	0.248832	0.608623
MAPK1	6	Down	0.249825	0.610378
ANKK1	6	Up	0.250189	0.610593
HDAC9	6	Up	0.250472	0.610611
CTSH	6	Up	0.251236	0.610837
MDK	6	Up	0.251429	0.610837
VKORC1	6	Up	0.251541	0.610837
KCNQ2	6	Up	0.251835	0.610837
P2RY13	6	Up	0.252288	0.610837
KCNH6	6	Up	0.252445	0.610837
HGFAC	6	Up	0.252762	0.610837
SLC22A11	6	Down	0.253005	0.610837
APLN	6	Up	0.25352	0.610837
LGALS1	6	Up	0.253531	0.610837
GRK5	6	Up	0.253596	0.610837
HDAC6	6	Down	0.254266	0.611446
CRHR2	6	Up	0.254401	0.611446
TNFRSF10A	6	Up	0.254737	0.611589
MGMT	6	Up	0.255105	0.611809
PTPN2	6	Up	0.255689	0.612445
CTSA	6	Up	0.255922	0.612445
ADAMTS1	6	Up	0.257146	0.614709
OXSR1	6	Up	0.257887	0.615755
NCOA1	6	Up	0.258139	0.615755
NNMT	6	Up	0.259821	0.617309
CD86	6	Up	0.259903	0.617309
CRACR2A	6	Up	0.260096	0.617309
BRS3	6	Up	0.260415	0.617309
CD3G	6	Up	0.260725	0.617309
GALR3	6	Up	0.260988	0.617309
FUCA2	6	Up	0.261521	0.617309
ITGB2	6	Up	0.261657	0.617309
ACVR1B	6	Up	0.261985	0.617309
GABRG3	6	Up	0.262296	0.617309
ACSL3	6	Down	0.262348	0.617309
BIRC2	6	Down	0.262495	0.617309
BAZ2A	6	Up	0.262776	0.617309
ADCY1	6	Up	0.262903	0.617309
BMPR1B	6	Up	0.262969	0.617309
DDR1	6	Down	0.263695	0.618357
GLUL	6	Down	0.264162	0.618539
ADH1A	6	Up	0.264331	0.618539
SLC22A6	6	Down	0.265015	0.61924
HPN	6	Down	0.265189	0.61924
PTGER2	6	Up	0.26588	0.620201
CD38	5	Up	0.266335	0.620609
SLC1A3	6	Up	0.267155	0.621698
MPO	6	Down	0.267364	0.621698
PRKD3	6	Up	0.26788	0.622245
HTR6	6	Down	0.269688	0.625541
XPNPEP2	6	Up	0.270064	0.625541
ALDH1A1	6	Up	0.270191	0.625541
FCGRT	6	Up	0.270577	0.625541
SCD5	6	Up	0.27071	0.625541
KHK	6	Up	0.273215	0.630671
TPO	6	Up	0.274224	0.631502
DPP7	6	Down	0.27429	0.631502
PADI3	6	Up	0.27443	0.631502
RORB	6	Up	0.274942	0.632024
MAPK12	6	Up	0.275973	0.632195
PIK3C2A	6	Up	0.276044	0.632195
EDNRB	6	Up	0.276117	0.632195
BCL2A1	6	Up	0.276287	0.632195
ST14	5	Up	0.276557	0.632195
GLB1	6	Up	0.276905	0.632195
DAO	6	Up	0.277013	0.632195
HEXA	6	Up	0.27773	0.632974
ABCC5	6	Up	0.277926	0.632974
BRAF	6	Up	0.278234	0.633025
CPS1	6	Up	0.279282	0.634324
HTR3B	6	Up	0.279378	0.634324
PPP3CA	6	Up	0.279975	0.6344
PGR	6	Down	0.279983	0.6344
TACR1	6	Up	0.282708	0.63992
NOS2	6	Up	0.283084	0.640118
ATP2A1	6	Up	0.284235	0.642008
CACNA2D1	6	Up	0.284564	0.642008
CD74	6	Up	0.28479	0.642008
PTP4A1	6	Down	0.285985	0.643103
CHRFAM7A	6	Up	0.286037	0.643103
CHKA	6	Down	0.287139	0.643103
TCF7L2	6	Up	0.287479	0.643103
CASP3	6	Up	0.287496	0.643103
MC1R	6	Up	0.287632	0.643103
QDPR	6	Up	0.288004	0.643103
MAP3K19	6	Up	0.288168	0.643103
AGER	6	Up	0.288429	0.643103
ADRA2C	6	Up	0.288677	0.643103
KCNG4	6	Up	0.288708	0.643103
HIPK2	6	Up	0.288758	0.643103
TAF1L	6	Up	0.289367	0.643746
NR3C1	6	Up	0.289628	0.643746
RIPK1	6	Up	0.290112	0.644074
PTGS2	6	Up	0.290357	0.644074
CNR1	6	Up	0.290837	0.644494
RAMP2	5	Up	0.292068	0.646576
SLC16A1	6	Down	0.293529	0.649161
KLK14	6	Up	0.295128	0.652046
LHCGR	6	Up	0.295921	0.653148
DNASE1	6	Up	0.296576	0.653415
PTGER4	6	Up	0.297044	0.653415
SLC6A3	6	Up	0.297242	0.653415
CYP11B2	6	Up	0.297352	0.653415
GPR183	6	Up	0.298194	0.653415
ATP1B3	6	Down	0.298199	0.653415
CDKL1	6	Up	0.298349	0.653415
EEF2K	6	Up	0.298618	0.653415
CSF1R	6	Up	0.298884	0.653415
TGFBR1	6	Up	0.29899	0.653415
TMPRSS11D	6	Up	0.299529	0.653948
RBP4	6	Up	0.300271	0.653975
IMPDH2	6	Down	0.300353	0.653975
CXCR1	6	Up	0.300427	0.653975
ENPEP	6	Up	0.302154	0.657088
TSPO	6	Up	0.30266	0.657338
ADH7	6	Up	0.302862	0.657338
PGC	6	Up	0.304182	0.659023
IL12A	6	Up	0.304544	0.659023
HIPK4	6	Up	0.304704	0.659023
CYP2C9	6	Up	0.304828	0.659023
CHRM5	6	Up	0.305662	0.659979
GLRA2	6	Up	0.306015	0.659979
RPS6KB2	6	Down	0.306163	0.659979
CDK16	6	Up	0.307141	0.661024
GALR1	6	Up	0.30746	0.661024
KCNT1	6	Up	0.307776	0.661024
THRB	6	Up	0.307841	0.661024
FHIT	6	Up	0.309512	0.663968
SELP	6	Up	0.310394	0.665107
MGAT3	6	Up	0.310644	0.665107
EPHB2	6	Up	0.311399	0.66597
CA14	6	Up	0.311885	0.66597
NR3C2	6	Up	0.31223	0.66597
PTPRS	6	Down	0.312248	0.66597
DAPK2	6	Up	0.313573	0.668151
CASP1	6	Up	0.314819	0.669918
PIK3CG	5	Up	0.315007	0.669918
PTCH1	6	Up	0.316143	0.670744
LEPR	6	Up	0.316254	0.670744
PRKCB	6	Up	0.316334	0.670744
DYRK3	6	Up	0.316609	0.670744
OPRD1	6	Up	0.317461	0.670744
PLA2G2C	6	Up	0.317647	0.670744
NCOR2	6	Up	0.317973	0.670744
HDAC10	6	Up	0.318294	0.670744
PFKFB2	6	Up	0.318421	0.670744
KCNV1	6	Up	0.318559	0.670744
CACNA1C	6	Down	0.318773	0.670744
MMP10	6	Down	0.319027	0.670744
GRPR	6	Up	0.319635	0.671384
PIP5K1A	6	Down	0.32003	0.671577
MPL	6	Down	0.32062	0.671628
SLCO1B1	6	Up	0.320808	0.671628
FBXO11	6	Down	0.321235	0.671628
NQO2	6	Up	0.321279	0.671628
SLCO1B3	5	Up	0.321908	0.671628
CDK13	6	Down	0.322139	0.671628
ATAD2B	6	Up	0.3225	0.671628
MMEL1	6	Up	0.322541	0.671628
SEH1L	6	Down	0.322786	0.671628
HRAS	6	Up	0.323184	0.671628
MAPK8	6	Up	0.325138	0.671628
TAAR1	6	Up	0.325828	0.671628
HTR2C	6	Up	0.325882	0.671628
NEDD4	6	Up	0.325908	0.671628
MGAM	6	Up	0.32595	0.671628
AKR1B10	6	Up	0.326026	0.671628
SGPL1	6	Up	0.326181	0.671628
LYPLA2	6	Down	0.326439	0.671628
GRIK2	6	Up	0.32649	0.671628
KCNK10	6	Up	0.326655	0.671628
PRKD2	6	Up	0.327421	0.671628
KCNA1	6	Up	0.327778	0.671628
ABCG2	6	Up	0.328056	0.671628
MAP3K2	6	Up	0.328185	0.671628
MC3R	6	Up	0.328231	0.671628
CCR4	6	Up	0.328236	0.671628
NUAK1	6	Up	0.328237	0.671628
MAP3K1	5	Up	0.328671	0.671895
MMP2	6	Up	0.329577	0.673128
NEK3	6	Up	0.330221	0.673259
NTSR1	6	Up	0.330249	0.673259
HTR2A	6	Up	0.331831	0.675481
BCAT2	6	Up	0.331949	0.675481
CTSZ	6	Up	0.333956	0.6779
AKAP9	6	Up	0.334049	0.6779
GHSR	6	Up	0.334099	0.6779
ELOVL3	6	Up	0.33496	0.6779
GGCX	6	Down	0.335144	0.6779
TUBB6	6	Up	0.335226	0.6779
PDE6D	6	Up	0.335279	0.6779
ATM	6	Down	0.335655	0.678042
OPRL1	6	Up	0.337193	0.679703
CATSPER2	6	Up	0.337366	0.679703
PTGDR	6	Up	0.337883	0.679703
ATP1A2	6	Up	0.338219	0.679703
PRKD1	6	Up	0.33843	0.679703
FSHR	6	Up	0.338439	0.679703
CHEK1	6	Down	0.338624	0.679703
FABP1	6	Up	0.339303	0.679717
SLC33A1	6	Up	0.339355	0.679717
BRDT	6	Up	0.339989	0.679717
KCNK18	6	Up	0.340379	0.679717
CTRL	6	Up	0.340737	0.679717
PTEN	6	Up	0.341008	0.679717
CACNA1D	6	Up	0.341037	0.679717
SGK2	6	Up	0.341086	0.679717
TRPC5	6	Up	0.341558	0.680047
MAST3	6	Up	0.341916	0.680149
PLAU	6	Up	0.342503	0.680705
KCNB1	6	Down	0.342935	0.680954
CXCL8	6	Up	0.34391	0.681559
GSTP1	6	Down	0.344062	0.681559
PTGER1	6	Up	0.344163	0.681559
NAAA	6	Up	0.346222	0.683922
CPB2	6	Up	0.346495	0.683922
CYP3A5	6	Up	0.346498	0.683922
GLRA1	6	Up	0.34659	0.683922
LGMN	6	Up	0.347312	0.68466
ENGASE	6	Down	0.347624	0.68466
HTR1F	6	Up	0.347918	0.68466
NMBR	6	Up	0.3482	0.68466
MAP2K3	6	Up	0.348785	0.685007
EPOR	6	Down	0.349268	0.685007
PDE1A	6	Up	0.349418	0.685007
CACNA1H	6	Up	0.349715	0.685007
CTSK	6	Up	0.349932	0.685007
CD80	6	Up	0.350232	0.685007
HSP90B1	5	Down	0.351558	0.686368
SCNN1B	6	Up	0.352285	0.686368
ADRB3	6	Up	0.352299	0.686368
S1PR5	6	Down	0.352356	0.686368
GRIN2D	6	Up	0.352592	0.686368
PAK3	6	Up	0.352786	0.686368
CAPN1	6	Down	0.354207	0.688529
ECE1	6	Down	0.3555	0.690436
CDK18	6	Down	0.356275	0.691092
AXL	6	Up	0.356461	0.691092
SLAMF7	6	Up	0.356775	0.691095
SLK	6	Up	0.357507	0.691908
ENPP1	6	Down	0.35802	0.692297
KCNS3	6	Up	0.359045	0.693431
GRIA3	6	Up	0.359232	0.693431
RXRB	6	Up	0.360021	0.694349
PTPN6	6	Up	0.360967	0.695568
CDH1	6	Down	0.362268	0.697037
CD274	6	Up	0.362444	0.697037
PLD1	6	Up	0.362673	0.697037
CCRL2	6	Up	0.363411	0.697288
ADA	6	Up	0.363433	0.697288
CYP19A1	6	Up	0.363869	0.697521
FXYD2	6	Up	0.364557	0.698236
CEBPA	6	Up	0.366952	0.702215
FABP4	6	Up	0.367443	0.702548
KLK1	6	Up	0.368613	0.703697
CBR1	6	Up	0.368746	0.703697
PARP1	6	Down	0.369158	0.703697
MAP3K6	6	Up	0.369314	0.703697
SRPK3	6	Up	0.371209	0.7067
TRAP1	6	Up	0.372818	0.709154
CHERP	6	Down	0.374041	0.710871
NMT2	6	Up	0.374491	0.711115
ADRA2B	6	Up	0.376457	0.714237
YES1	6	Up	0.376897	0.714461
PHOSPHO1	6	Up	0.379478	0.718328
SLC22A1	6	Up	0.379712	0.718328
MTNR1B	6	Up	0.37991	0.718328
GABRA2	6	Up	0.38052	0.718869
GABRB3	6	Up	0.381253	0.719133
SLC6A9	6	Down	0.381309	0.719133
GPR17	6	Up	0.381766	0.719382
DHCR7	6	Down	0.382633	0.720403
STK32B	6	Up	0.384363	0.722501
SOAT1	6	Up	0.384399	0.722501
CTSS	6	Up	0.385347	0.723215
BRCA2	6	Down	0.385432	0.723215
ACPP	6	Up	0.386366	0.724354
PRKAB1	6	Up	0.386897	0.724736
SLC6A4	6	Up	0.388746	0.727097
SIRT1	6	Up	0.388813	0.727097
CDK11B	6	Down	0.390141	0.727874
GABRB1	6	Up	0.390269	0.727874
WHSC1L1	6	Up	0.39041	0.727874
MEN1	6	Down	0.390744	0.727874
FLT1	6	Up	0.390969	0.727874
HIF1A	6	Up	0.391809	0.727874
USP6	6	Up	0.392203	0.727874
DCLK3	6	Up	0.392208	0.727874
HCAR3	6	Up	0.392359	0.727874
JAK1	6	Up	0.392513	0.727874
FOXP1	6	Up	0.393954	0.729621
GLI1	6	Down	0.394346	0.729621
HPSE	6	Up	0.394443	0.729621
IGF2R	6	Up	0.395684	0.731004
F10	6	Up	0.39592	0.731004
LPAR3	6	Up	0.396207	0.731004
NDUFA3	6	Down	0.39651	0.731004
CCR3	6	Up	0.396995	0.73129
ZACN	6	Down	0.397789	0.731592
FFAR2	6	Up	0.39782	0.731592
AKT3	6	Up	0.398251	0.731777
CTLA4	6	Up	0.398736	0.732063
MAOB	6	Up	0.400385	0.733793
KCNN1	6	Down	0.400414	0.733793
RPS6KA3	5	Down	0.400672	0.733793
INSRR	6	Up	0.401241	0.734087
NEK5	6	Down	0.401868	0.734087
NDUFB3	6	Down	0.402987	0.734087
LSS	6	Up	0.403127	0.734087
TGM6	6	Up	0.403584	0.734087
SLC28A2	6	Up	0.403614	0.734087
CA5B	6	Up	0.405128	0.734087
FFAR4	6	Up	0.40563	0.734087
GSR	6	Up	0.406334	0.734087
PHKG1	6	Down	0.40691	0.734087
NEK7	5	Up	0.406912	0.734087
RORC	6	Down	0.407241	0.734087
CAMK2D	6	Up	0.407295	0.734087
PLAT	6	Up	0.407367	0.734087
MAP3K3	6	Up	0.407802	0.734087
PDGFA	6	Up	0.408195	0.734087
APOB	6	Up	0.408713	0.734087
SHC1	6	Down	0.408869	0.734087
PAH	6	Up	0.408905	0.734087
NPR3	6	Up	0.408932	0.734087
PLA2G10	6	Up	0.409354	0.734087
GYS1	6	Up	0.409524	0.734087
KCNC2	6	Up	0.409828	0.734087
HLA-DRB1	6	Up	0.410031	0.734087
PDGFRB	6	Down	0.410171	0.734087
CHRNA6	6	Up	0.410175	0.734087
HSD17B7	6	Down	0.410968	0.734087
VIPR2	6	Up	0.41099	0.734087
ERG	6	Up	0.411326	0.734087
MGEA5	6	Down	0.411428	0.734087
AMD1	6	Down	0.411827	0.734087
MTHFD2	6	Down	0.412012	0.734087
BTK	6	Up	0.41204	0.734087
LPAR6	6	Up	0.412096	0.734087
CCR1	6	Up	0.412523	0.734257
EED	6	Down	0.413833	0.735675
BAZ2B	6	Up	0.414052	0.735675
PRKCH	6	Up	0.414315	0.735675
ANPEP	6	Up	0.415012	0.736323
KYNU	6	Up	0.415466	0.736538
FKBP1A	6	Up	0.416152	0.737119
ALOX5AP	6	Up	0.416472	0.737119
KISS1R	6	Up	0.416792	0.737119
LRRK2	6	Up	0.417925	0.738509
EDNRA	6	Up	0.418986	0.738509
PDGFRA	6	Up	0.41964	0.738509
ITGB7	6	Up	0.41995	0.738509
GABRG1	6	Up	0.420232	0.738509
TUBB2B	6	Up	0.420287	0.738509
ARAF	6	Up	0.420345	0.738509
OPRM1	6	Up	0.420516	0.738509
GALK1	6	Down	0.420577	0.738509
DYRK4	6	Up	0.42108	0.738544
ADAMTS4	6	Down	0.421612	0.738544
GCKR	5	Up	0.421644	0.738544
ACVR1	6	Up	0.422048	0.738544
MTTP	6	Up	0.42233	0.738544
RYR3	6	Up	0.422938	0.738544
ACVR2B	6	Up	0.423032	0.738544
ABCA1	6	Up	0.423564	0.738544
XDH	6	Up	0.423618	0.738544
HIPK3	6	Up	0.424118	0.738544
FRK	6	Up	0.424263	0.738544
CYP27B1	6	Up	0.424602	0.738554
ZAP70	6	Up	0.425265	0.739128
HRH3	6	Up	0.426195	0.740164
FCRL4	6	Up	0.426905	0.740264
SCN9A	6	Up	0.427696	0.740264
ACKR3	6	Up	0.428031	0.740264
CD33	6	Up	0.428238	0.740264
ARHGDIA	6	Down	0.428371	0.740264
MAP4K4	6	Up	0.42883	0.740264
F3	6	Up	0.428995	0.740264
LAP3	6	Up	0.42914	0.740264
PRKCZ	6	Up	0.42926	0.740264
IL17RC	6	Up	0.429751	0.740535
SLC10A1	6	Up	0.430327	0.740951
DDC	6	Up	0.43099	0.741517
RPL22	6	Down	0.432665	0.742944
HNMT	6	Up	0.432829	0.742944
CCR5	6	Up	0.432991	0.742944
FABP3	6	Down	0.43316	0.742944
SCN10A	6	Up	0.433685	0.743268
GSK3A	6	Up	0.434296	0.743584
ERBB4	6	Up	0.43454	0.743584
FGFR1	6	Up	0.435779	0.745129
GLRB	6	Up	0.437247	0.746825
SLC12A2	6	Up	0.437538	0.746825
DAPK1	6	Up	0.437823	0.746825
MAN2B1	6	Down	0.438119	0.746825
MYT1	6	Up	0.43883	0.747383
P4HTM	6	Up	0.439121	0.747383
RARB	6	Up	0.440955	0.749088
EPHA5	6	Up	0.440978	0.749088
GRIK5	6	Down	0.441137	0.749088
PARP4	6	Up	0.441781	0.749177
CYP27A1	6	Up	0.442488	0.749177
LDHB	6	Up	0.442655	0.749177
CCND3	6	Down	0.443531	0.749177
BRD9	6	Down	0.443719	0.749177
SMS	6	Up	0.444048	0.749177
PDE6H	6	Up	0.444057	0.749177
DRD4	6	Up	0.444552	0.749177
CHRNG	6	Down	0.445219	0.749177
NDUFB2	6	Down	0.445301	0.749177
FER	6	Up	0.44539	0.749177
PADI4	6	Up	0.445753	0.749177
PIM3	6	Up	0.445982	0.749177
MAP4K5	6	Up	0.446348	0.749177
MMP3	6	Down	0.447053	0.749177
PIN1	6	Down	0.447233	0.749177
CLK2	6	Up	0.447649	0.749177
SLC7A11	6	Up	0.447949	0.749177
CA13	6	Up	0.448176	0.749177
BRD3	6	Up	0.448283	0.749177
SPHK2	6	Up	0.448345	0.749177
MLNR	6	Down	0.448627	0.749177
CDKL5	6	Up	0.450396	0.750554
NDUFB5	6	Down	0.45045	0.750554
FYN	6	Up	0.450536	0.750554
DRD2	6	Up	0.451081	0.750554
PDK1	6	Up	0.451145	0.750554
PDE4C	6	Down	0.452894	0.752455
SLC27A1	6	Down	0.453035	0.752455
EBPL	6	Up	0.453307	0.752455
NPSR1	6	Up	0.453789	0.752692
LPL	6	Up	0.455443	0.75487
VEGFB	6	Down	0.456054	0.755317
PRSS8	6	Up	0.457102	0.756488
AHR	6	Up	0.458232	0.757204
CYP1B1	6	Up	0.458348	0.757204
TNF	6	Down	0.458559	0.757204
CAMK1D	6	Up	0.460073	0.759138
CX3CR1	6	Up	0.461068	0.759919
FCGR1A	6	Down	0.461232	0.759919
GBA	6	Down	0.461745	0.760198
BAX	6	Up	0.46274	0.761271
PTAFR	6	Up	0.464506	0.763609
IDH2	6	Up	0.465566	0.764361
HCRTR1	6	Down	0.4661	0.764361
PCSK9	6	Up	0.466259	0.764361
AKT1	6	Up	0.466901	0.764361
FPR1	6	Up	0.467022	0.764361
GPR52	6	Up	0.467033	0.764361
IKBKE	6	Up	0.468407	0.765932
RPS6KA6	6	Up	0.468684	0.765932
CSNK2A2	6	Down	0.469591	0.766711
BMP4	6	Up	0.469853	0.766711
AVPR1B	6	Up	0.470686	0.767506
COMT	6	Down	0.471282	0.767913
CA9	6	Up	0.47329	0.769798
SSTR2	6	Up	0.473427	0.769798
FDFT1	6	Up	0.473481	0.769798
KCNA10	5	Up	0.474365	0.770668
ASAH1	6	Up	0.474893	0.770962
MST1R	6	Up	0.475342	0.771126
NF2	6	Up	0.475958	0.771223
KDM5A	6	Up	0.476098	0.771223
SSTR3	6	Up	0.476762	0.771735
MYLK	6	Up	0.477984	0.773148
CPM	6	Up	0.479594	0.774745
IL5	6	Up	0.479671	0.774745
CDKL3	6	Up	0.480158	0.774967
ADK	6	Up	0.480616	0.775142
HTR1A	6	Up	0.48147	0.775705
KCNC4	6	Down	0.481943	0.775705
VAV1	6	Down	0.482015	0.775705
AMPD2	6	Down	0.483045	0.776311
TPH2	6	Down	0.483343	0.776311
EPHA8	6	Up	0.483443	0.776311
RASGRP3	6	Up	0.484206	0.776974
MAN1B1	6	Down	0.485254	0.777737
CTSB	6	Up	0.485384	0.777737
SCN11A	6	Up	0.486508	0.778559
SLC6A1	6	Up	0.486849	0.778559
HTR3C	6	Up	0.487022	0.778559
HTR1E	6	Up	0.487302	0.778559
CLK3	6	Up	0.488716	0.779194
GPR142	6	Down	0.489617	0.779194
NAT1	6	Up	0.489917	0.779194
BIRC3	6	Down	0.490125	0.779194
CATSPER4	6	Up	0.491253	0.779194
HLF	6	Down	0.491512	0.779194
AGPAT2	6	Up	0.491624	0.779194
GPR39	6	Up	0.491711	0.779194
AURKC	6	Up	0.491749	0.779194
FGF1	6	Up	0.491942	0.779194
ITGA4	6	Up	0.492082	0.779194
NDUFS2	6	Down	0.492614	0.779194
SLC12A1	6	Up	0.492687	0.779194
GPR4	6	Up	0.493043	0.779194
P2RX1	6	Up	0.493069	0.779194
DUSP3	6	Down	0.49341	0.779194
ABAT	5	Up	0.493818	0.779194
CPA3	6	Up	0.494731	0.779194
FN1	6	Up	0.494768	0.779194
CDK19	6	Up	0.494892	0.779194
PPOX	6	Down	0.495084	0.779194
NR5A1	6	Up	0.496268	0.780503
KCNA5	6	Up	0.496843	0.780854
PTPN13	6	Up	0.498649	0.783137
SLC5A1	6	Down	0.499856	0.784477
CAMKK2	6	Up	0.500291	0.78459
GABRA6	6	Up	0.501043	0.78459
RNASE1	6	Up	0.501659	0.78459
GPR35	6	Up	0.501895	0.78459
F2RL3	6	Up	0.501931	0.78459
SIRT3	6	Up	0.502386	0.78459
MAP3K13	6	Up	0.502406	0.78459
GNA11	6	Up	0.503469	0.785304
HDAC5	6	Down	0.503573	0.785304
ACHE	6	Up	0.504516	0.786034
BMP1	6	Up	0.50475	0.786034
PAK4	6	Down	0.505326	0.786377
GRIA1	6	Down	0.506646	0.786908
HTR1B	6	Up	0.506712	0.786908
PIP4K2C	6	Down	0.507009	0.786908
SULT1E1	6	Up	0.507087	0.786908
PLD2	6	Up	0.507563	0.787096
RAMP3	6	Up	0.508869	0.788568
S1PR3	6	Up	0.509401	0.788843
PSMB10	6	Up	0.510023	0.789254
HSD17B2	6	Up	0.511144	0.789792
PDE11A	6	Up	0.511181	0.789792
CELA1	6	Up	0.511542	0.789792
PDGFB	6	Up	0.512337	0.789792
SLC29A1	6	Down	0.512572	0.789792
HIPK1	6	Down	0.512721	0.789792
SLC5A11	6	Up	0.512866	0.789792
SLC1A2	6	Up	0.513921	0.790152
PTH1R	6	Up	0.514462	0.790152
PDCD1	5	Up	0.515009	0.790152
BRD1	6	Down	0.515097	0.790152
NOTCH3	6	Down	0.515803	0.790152
NRAS	6	Up	0.515865	0.790152
PTPN7	6	Down	0.516244	0.790152
HSD3B1	6	Up	0.516264	0.790152
ARF1	6	Down	0.516608	0.790152
P2RX3	6	Down	0.516665	0.790152
ABCC9	6	Up	0.517374	0.790626
ADORA2A	6	Up	0.517689	0.790626
GUCY2C	6	Up	0.518185	0.790838
ADH1B	6	Up	0.518849	0.791308
GRM2	6	Up	0.520197	0.792292
SORD	6	Up	0.520209	0.792292
CES2	6	Down	0.520631	0.792384
ADH5	6	Up	0.520985	0.792384
TREH	6	Up	0.521675	0.792396
HTR7	6	Up	0.521708	0.792396
ITGB3	6	Up	0.522834	0.793046
EPHX1	6	Down	0.523151	0.793046
PRKAA2	6	Up	0.523459	0.793046
LIPA	6	Up	0.524146	0.793046
INPPL1	6	Up	0.524234	0.793046
MAPT	6	Down	0.524283	0.793046
MAPK7	6	Up	0.524684	0.793111
MGAT2	5	Up	0.525202	0.793352
ESR1	6	Up	0.52594	0.793485
KCNMA1	6	Up	0.526036	0.793485
ERBB2	6	Down	0.526577	0.793485
CYP3A43	5	Up	0.527282	0.793485
DLG4	6	Up	0.527411	0.793485
TNK2	6	Up	0.527575	0.793485
PSENEN	6	Up	0.527796	0.793485
PROC	6	Up	0.528234	0.793604
TRPM8	6	Up	0.528634	0.793667
CDK14	6	Up	0.529478	0.793979
ALDH2	6	Down	0.529596	0.793979
SRPK1	6	Down	0.529917	0.793979
EEF1A2	6	Up	0.531535	0.794439
TRPM4	6	Up	0.531889	0.794439
KCNH1	6	Up	0.532017	0.794439
DRD5	6	Up	0.532219	0.794439
SCN4A	6	Up	0.532265	0.794439
LGALS8	6	Up	0.532554	0.794439
PFKFB3	6	Down	0.532765	0.794439
POLB	6	Up	0.533391	0.794439
IL6R	6	Up	0.53345	0.794439
MC5R	6	Up	0.534272	0.794843
MAPK15	6	Up	0.535527	0.794843
ADAM12	6	Up	0.535568	0.794843
TRPV4	6	Down	0.535911	0.794843
ELANE	6	Down	0.53593	0.794843
SCARB1	6	Down	0.53634	0.794843
CACNA1A	6	Down	0.53666	0.794843
AOC2	6	Up	0.536694	0.794843
CSF3R	5	Up	0.537487	0.794843
PAK1	6	Down	0.537595	0.794843
GABBR2	6	Up	0.537667	0.794843
MMP14	6	Up	0.538349	0.795109
STK36	6	Up	0.538564	0.795109
PBK	6	Up	0.539132	0.795417
P2RY1	6	Up	0.539804	0.795542
CES1	6	Up	0.54017	0.795542
NDUFS3	6	Down	0.54048	0.795542
PDE1B	6	Up	0.540652	0.795542
PRKCE	6	Up	0.541507	0.796054
TH	6	Up	0.541719	0.796054
MAG	6	Up	0.542499	0.796672
DNPH1	6	Down	0.543259	0.797259
CALCR	6	Up	0.544419	0.798433
SORT1	6	Down	0.545009	0.79877
ADH1C	6	Up	0.545697	0.799118
AOC1	6	Up	0.546096	0.799118
CXCR2	6	Up	0.546581	0.799118
TLK1	6	Up	0.546689	0.799118
SCTR	6	Up	0.547646	0.799989
GSTA1	6	Down	0.548783	0.801122
NPPA	6	Up	0.549865	0.801512
GRM1	6	Down	0.550056	0.801512
IL2	6	Up	0.550135	0.801512
NDUFB1	6	Down	0.551527	0.802053
EGLN2	6	Up	0.551702	0.802053
PLG	6	Down	0.551726	0.802053
HSD11B1	6	Up	0.551954	0.802053
PDE8A	6	Up	0.552792	0.802744
GRIN3B	6	Up	0.553231	0.802855
MATK	6	Down	0.554235	0.80345
PPIB	6	Down	0.554382	0.80345
KLKB1	6	Up	0.554759	0.80345
CIT	6	Down	0.555156	0.80345
CSTF3	6	Up	0.555453	0.80345
TOP1MT	6	Down	0.556177	0.803972
FUT6	6	Up	0.557418	0.80524
SLC46A1	6	Down	0.55803	0.805598
CPB1	6	Up	0.560003	0.80696
CAPN2	6	Up	0.560026	0.80696
CDK5R1	6	Down	0.560391	0.80696
KCNB2	6	Up	0.561092	0.80696
HEXB	6	Up	0.561181	0.80696
SERPINA6	6	Up	0.561798	0.80696
KCNG3	6	Up	0.562032	0.80696
S1PR2	6	Up	0.562132	0.80696
GLI2	6	Up	0.56225	0.80696
CA5A	6	Up	0.562614	0.80696
IL17RA	6	Up	0.564055	0.808503
PARP10	6	Down	0.564601	0.808762
JAK3	6	Down	0.565512	0.809545
CACNA2D2	6	Up	0.567552	0.811934
HDAC11	6	Up	0.567914	0.811934
TDO2	6	Up	0.569451	0.813607
RAMP1	6	Up	0.57135	0.815371
TNNC1	6	Up	0.571751	0.815371
ULK3	6	Down	0.571891	0.815371
NPM1	6	Down	0.572279	0.815371
CACNA1S	6	Down	0.572526	0.815371
AKR1B1	6	Up	0.57366	0.815958
MAPKAPK2	6	Down	0.573674	0.815958
TUBA1A	6	Up	0.575238	0.817657
PDE4B	6	Up	0.575995	0.817749
MECP2	6	Up	0.576515	0.817749
SUZ12	6	Down	0.57662	0.817749
DBH	6	Down	0.576779	0.817749
CHRM1	6	Up	0.577225	0.817858
RPL7L1	6	Down	0.577913	0.817895
GPR55	6	Down	0.578205	0.817895
EIF2AK2	6	Up	0.578358	0.817895
FKBP4	6	Up	0.580036	0.819744
MME	6	Up	0.580803	0.819942
ARG1	6	Down	0.581051	0.819942
KCNH4	6	Down	0.581645	0.819942
GRIK4	5	Up	0.581656	0.819942
FAM46C	5	Up	0.583039	0.820066
CATSPER3	6	Down	0.583376	0.820066
PCSK1	6	Up	0.583469	0.820066
KIT	6	Up	0.583835	0.820066
ATP4B	6	Up	0.583965	0.820066
BHMT	6	Up	0.584184	0.820066
P2RX7	6	Up	0.584334	0.820066
GABBR1	6	Up	0.584967	0.820304
NR5A2	6	Up	0.585244	0.820304
KDM4A	6	Down	0.586485	0.821299
P2RY4	6	Up	0.586695	0.821299
PMM2	6	Up	0.587719	0.821841
BCL11A	6	Up	0.588183	0.821841
APP	6	Up	0.588224	0.821841
MANBA	6	Up	0.588566	0.821841
SPTLC2	6	Up	0.589328	0.822388
FADS1	6	Up	0.590249	0.822494
CASP7	6	Up	0.590386	0.822494
P4HA1	6	Up	0.590518	0.822494
MAP2K7	6	Down	0.59145	0.823275
KIFC1	6	Down	0.592266	0.823811
SUV39H1	6	Up	0.592579	0.823811
JUN	6	Down	0.59312	0.824047
GABRE	6	Up	0.594687	0.825248
ICAM1	6	Down	0.59473	0.825248
CIC	6	Down	0.595183	0.825361
HNF1A	6	Up	0.596264	0.826162
IL17A	6	Up	0.596507	0.826162
HSPA1B	6	Down	0.599596	0.82926
PDF	6	Down	0.599844	0.82926
PRKACB	6	Up	0.600003	0.82926
PCSK7	6	Up	0.600815	0.82926
MAPK13	6	Up	0.600949	0.82926
TSSK2	6	Up	0.600989	0.82926
AOC3	6	Down	0.602636	0.829557
LIMK1	6	Up	0.602686	0.829557
GLA	6	Up	0.602906	0.829557
LEF1	6	Down	0.60295	0.829557
PRTN3	6	Down	0.603076	0.829557
CDC42BPG	6	Up	0.604532	0.831044
CPT1A	6	Down	0.604936	0.831083
KNG1	6	Up	0.605357	0.831147
SI	6	Up	0.607937	0.833074
MMP9	6	Down	0.608135	0.833074
GPBAR1	6	Up	0.608261	0.833074
DMPK	6	Up	0.608264	0.833074
ACE2	6	Up	0.608797	0.833288
ARHGAP26	6	Up	0.611167	0.835507
RNASE2	6	Up	0.611172	0.835507
PLA2G2A	6	Up	0.613611	0.838324
ATF1	6	Up	0.614803	0.839281
S1PR1	6	Up	0.615642	0.839281
ACER2	6	Up	0.61597	0.839281
PLA2G2E	6	Down	0.616117	0.839281
SLC18A3	6	Up	0.616205	0.839281
GIPR	5	Up	0.616776	0.839542
KCNC3	6	Down	0.617448	0.839941
GUSB	6	Up	0.61972	0.840568
ACACB	6	Down	0.619848	0.840568
VDAC2	6	Down	0.620251	0.840568
NTRK3	6	Up	0.620311	0.840568
MAPKAPK5	6	Up	0.620329	0.840568
CSNK2A1	6	Up	0.620473	0.840568
THRAP3	6	Down	0.620929	0.840568
MAST1	6	Down	0.621541	0.840568
KDR	6	Up	0.621652	0.840568
CDC25C	6	Up	0.621944	0.840568
QRFPR	6	Up	0.622081	0.840568
CYP1A1	6	Up	0.622751	0.840868
GRIK3	6	Up	0.623062	0.840868
ERCC5	6	Down	0.624121	0.841638
RAPGEF4	6	Up	0.624392	0.841638
HSD17B1	6	Down	0.624808	0.841687
PDE3B	6	Up	0.625724	0.842409
CXCR3	6	Up	0.628113	0.844462
NUTM1	6	Up	0.628156	0.844462
OGFRL1	6	Up	0.628488	0.844462
STK33	6	Up	0.629033	0.844462
KDM4E	6	Up	0.629154	0.844462
FURIN	6	Down	0.630548	0.845819
TGM2	6	Up	0.634071	0.849442
MAP2K2	6	Down	0.635109	0.849442
PDE2A	6	Down	0.635218	0.849442
DOT1L	5	Down	0.635653	0.849442
PTGFR	5	Up	0.635692	0.849442
NFKBIA	6	Down	0.635778	0.849442
DRD3	6	Up	0.635932	0.849442
EIF2AK1	6	Up	0.636417	0.849578
RAF1	6	Down	0.637409	0.850156
NOD1	6	Up	0.637617	0.850156
SLC2A1	6	Down	0.638229	0.85046
CASK	6	Up	0.639103	0.850505
ALK	6	Up	0.639151	0.850505
PLA2G6	6	Up	0.640061	0.850505
IL1A	6	Up	0.64031	0.850505
CDC42BPB	6	Up	0.640341	0.850505
SMYD2	6	Up	0.640565	0.850505
TBK1	6	Up	0.641175	0.850596
PEPD	6	Up	0.641479	0.850596
TRPA1	6	Down	0.642042	0.850596
IMPDH1	6	Down	0.642169	0.850596
DDR2	6	Up	0.645313	0.85326
SHH	6	Up	0.645559	0.85326
SNRK	6	Down	0.646241	0.85326
IL1B	6	Up	0.646344	0.85326
MAP3K15	6	Up	0.646733	0.85326
PIP5K1C	6	Up	0.647398	0.85326
ADCY5	6	Up	0.647504	0.85326
TSHR	6	Down	0.647585	0.85326
SRC	6	Down	0.647646	0.85326
GABRA1	6	Down	0.649813	0.855606
IGFBP2	6	Up	0.652466	0.858292
ASIC1	6	Down	0.652819	0.858292
CALCA	6	Up	0.653014	0.858292
CCNT1	6	Up	0.654971	0.860188
ATP6V1B1	6	Up	0.655234	0.860188
ERN1	6	Down	0.657383	0.862499
NQO1	6	Down	0.657893	0.862657
PRKG1	6	Up	0.65877	0.862662
KCNK2	6	Up	0.659252	0.862662
DNTT	6	Up	0.659593	0.862662
CD4	6	Up	0.659633	0.862662
SFRP1	6	Down	0.660047	0.862662
ADRA1D	6	Up	0.660951	0.862662
KCNH7	6	Down	0.661011	0.862662
NFE2L2	6	Down	0.661145	0.862662
DPYD	6	Up	0.6614	0.862662
KCNJ4	6	Up	0.661957	0.862665
C5	6	Up	0.662424	0.862665
PIP4K2B	6	Up	0.662688	0.862665
TNKS	6	Up	0.663014	0.862665
FBP1	6	Down	0.663404	0.862665
NEK1	6	Up	0.663738	0.862665
CASP6	6	Up	0.664361	0.862795
EPHA3	6	Down	0.664875	0.862795
PADI2	6	Down	0.665035	0.862795
F2	6	Up	0.665395	0.862795
PLK3	6	Down	0.666712	0.86294
PFKFB1	6	Up	0.666769	0.86294
NAALAD2	6	Down	0.668355	0.86294
RYR2	6	Up	0.668368	0.86294
GPR18	6	Up	0.668562	0.86294
ABHD6	6	Up	0.66881	0.86294
CASP8	6	Up	0.669008	0.86294
TNFRSF8	6	Up	0.669831	0.86294
PRKAR1A	6	Down	0.670464	0.86294
MAP2K6	6	Up	0.670657	0.86294
PRNP	6	Up	0.670761	0.86294
CDA	6	Up	0.670815	0.86294
STK35	6	Down	0.670947	0.86294
MIF	6	Up	0.670959	0.86294
ULK2	6	Down	0.672994	0.864601
SLC8A1	6	Up	0.673626	0.864601
XIAP	6	Up	0.673669	0.864601
ERBB3	6	Down	0.674073	0.864601
CD40	6	Down	0.675372	0.864601
VCAM1	6	Up	0.6756	0.864601
CYP2J2	6	Down	0.675772	0.864601
DPP8	6	Up	0.675975	0.864601
CPT2	6	Up	0.676039	0.864601
IGFBP1	6	Down	0.676152	0.864601
CD2	6	Up	0.676674	0.864769
SLC22A3	6	Up	0.678377	0.866446
CAMK4	6	Up	0.680339	0.868451
PANK3	6	Up	0.681001	0.868796
CA1	6	Up	0.682521	0.86993
PRKACA	6	Down	0.682675	0.86993
ST6GAL1	6	Up	0.684337	0.87074
WEE2	5	Up	0.684767	0.87074
GABRB2	6	Up	0.684878	0.87074
PGA5	6	Down	0.686016	0.87074
HRH2	6	Up	0.686237	0.87074
TDP2	6	Down	0.686612	0.87074
FAAH	6	Down	0.686726	0.87074
NTRK2	6	Up	0.687008	0.87074
AMPD1	6	Down	0.687288	0.87074
MMP15	5	Up	0.687743	0.87074
PLA2G7	6	Up	0.687809	0.87074
SLC40A1	6	Up	0.688026	0.87074
CSF2RB	6	Up	0.689418	0.872003
SLC15A1	6	Up	0.690673	0.872501
CSNK1D	6	Up	0.690793	0.872501
PDE7A	6	Down	0.690992	0.872501
BRSK1	6	Up	0.692114	0.8733
CHRNB2	6	Down	0.692737	0.8733
FGR	6	Up	0.692807	0.8733
ACR	6	Down	0.695218	0.875108
PKD2	6	Up	0.695282	0.875108
MYH9	6	Down	0.695427	0.875108
AKR1A1	6	Up	0.696154	0.87514
GLS	6	Down	0.696256	0.87514
KDM6B	6	Up	0.696637	0.87514
CYP24A1	6	Up	0.697503	0.875523
HSD3B2	6	Up	0.697732	0.875523
SLC19A1	6	Up	0.69842	0.87589
TLR2	6	Down	0.69987	0.877002
CTNNB1	6	Up	0.700098	0.877002
PLCG2	6	Up	0.702517	0.878882
PTP4A2	6	Down	0.702586	0.878882
TIE1	6	Down	0.703414	0.878882
HTT	6	Up	0.703569	0.878882
IDE	6	Down	0.703582	0.878882
PPIF	6	Up	0.704034	0.878926
CDK5	6	Up	0.70441	0.878926
MLH1	6	Up	0.705575	0.879884
EIF2AK4	6	Up	0.706519	0.880393
DCLK1	6	Up	0.706778	0.880393
ESR2	6	Up	0.70906	0.881932
WHSC1	6	Up	0.709207	0.881932
PTK2B	6	Up	0.709207	0.881932
DPEP1	6	Down	0.709683	0.881969
MAP2	6	Up	0.71012	0.881969
HAO1	6	Down	0.710718	0.881969
ADGRG3	6	Up	0.711185	0.881969
IGFBP6	6	Down	0.711637	0.881969
PADI1	6	Up	0.711921	0.881969
PDE6G	6	Up	0.712051	0.881969
CAMK2B	6	Up	0.712421	0.881969
FFAR1	6	Down	0.713103	0.88232
ALPL	6	Down	0.714184	0.882371
MMP25	6	Up	0.714992	0.882371
ZMYM2	6	Up	0.715586	0.882371
ARG2	6	Up	0.715952	0.882371
AMER1	6	Down	0.716194	0.882371
SIGMAR1	6	Up	0.716447	0.882371
RCE1	6	Down	0.716592	0.882371
HPGD	6	Down	0.716731	0.882371
HSP90AB1	6	Down	0.717488	0.882371
MPEG1	6	Down	0.717513	0.882371
AR	6	Down	0.717524	0.882371
PDE8B	6	Up	0.718671	0.883025
STAT5A	6	Up	0.718909	0.883025
CD19	6	Up	0.719251	0.883025
AKT2	6	Up	0.721396	0.885168
SCNN1A	6	Down	0.722254	0.885539
PHF8	6	Up	0.722497	0.885539
MARK3	6	Up	0.723207	0.885919
C5AR1	6	Up	0.723937	0.885929
SELE	6	Up	0.724204	0.885929
NDUFAF4	6	Down	0.724414	0.885929
OPRK1	6	Up	0.725097	0.886089
PTPN22	6	Up	0.725413	0.886089
RGS4	6	Up	0.725745	0.886089
CDKL2	6	Up	0.726255	0.886223
MGAT1	6	Down	0.72717	0.886851
TYMS	6	Up	0.727981	0.887352
SRM	6	Up	0.728553	0.88756
ADORA3	6	Up	0.729444	0.887714
DAGLA	6	Down	0.72948	0.887714
CDC42BPA	6	Up	0.730662	0.888424
PTGES	6	Down	0.7309	0.888424
P2RY12	6	Up	0.731266	0.888424
HCRTR2	6	Up	0.73323	0.890056
GABRP	6	Up	0.733413	0.890056
HTR2B	6	Down	0.736534	0.892328
PLA2G2F	6	Up	0.736725	0.892328
GIP	6	Up	0.736746	0.892328
CTSC	6	Up	0.736895	0.892328
GABRD	6	Up	0.738557	0.893851
EHMT1	6	Down	0.739014	0.893916
BRPF3	6	Up	0.739603	0.89414
TOP2B	6	Down	0.740254	0.89444
KCNA2	6	Down	0.741262	0.89517
KCNQ5	6	Up	0.742569	0.896259
SOAT2	6	Up	0.744402	0.897983
TOMM20	6	Down	0.745325	0.898055
HTR1D	6	Up	0.745844	0.898055
CHRND	6	Up	0.746027	0.898055
MAOA	6	Up	0.746082	0.898055
CMA1	6	Up	0.746764	0.898387
APEX1	6	Down	0.747819	0.899169
HDAC7	6	Down	0.750179	0.901124
G6PD	6	Up	0.750259	0.901124
RYR1	6	Up	0.751769	0.902449
CTSG	6	Down	0.752414	0.902645
CPN1	6	Up	0.752747	0.902645
IL12B	6	Up	0.754091	0.903669
PRRX1	6	Up	0.754606	0.903669
CDK11A	6	Down	0.754824	0.903669
GBA2	6	Up	0.757418	0.905944
IDO1	6	Down	0.757543	0.905944
PARP3	6	Up	0.758336	0.906133
CHRM4	6	Up	0.758519	0.906133
IL6	6	Down	0.75982	0.907199
GNAS	6	Up	0.761691	0.908943
ASNS	6	Up	0.763018	0.910036
HDAC8	6	Up	0.763837	0.910523
GSK3B	6	Up	0.764788	0.911167
TYRO3	6	Down	0.766214	0.912182
PRF1	6	Down	0.766576	0.912182
CTRC	6	Up	0.767571	0.912182
TNFSF11	6	Up	0.767629	0.912182
PSMA1	6	Down	0.767774	0.912182
NDUFA4L2	6	Down	0.76811	0.912182
TRPM2	6	Down	0.769712	0.912447
FAP	6	Down	0.769732	0.912447
NOX1	6	Up	0.769955	0.912447
KCNA7	6	Up	0.76998	0.912447
RET	6	Up	0.770688	0.912797
TBXA2R	6	Down	0.771567	0.912971
ABCC1	6	Up	0.772863	0.912971
PLK2	6	Down	0.772877	0.912971
KCNS1	6	Up	0.772959	0.912971
REN	6	Down	0.773038	0.912971
CAMK2A	6	Down	0.773471	0.912971
RNASEL	6	Up	0.773888	0.912971
SLC6A12	6	Up	0.774131	0.912971
CACNA1G	6	Up	0.775269	0.913828
JMJD7-PLA2G4B	6	Down	0.777754	0.91627
NOTCH4	6	Down	0.779151	0.916892
ABCB1	6	Up	0.780234	0.916892
RORA	6	Up	0.781055	0.916892
NDUFA4	6	Up	0.781487	0.916892
GNPAT	6	Up	0.781808	0.916892
IDH1	6	Down	0.781898	0.916892
PARP2	6	Down	0.781965	0.916892
ADORA2B	6	Up	0.782085	0.916892
NEK9	6	Up	0.782766	0.916892
NGF	6	Up	0.783008	0.916892
NOS1	6	Up	0.78347	0.916892
TMPRSS6	6	Up	0.784291	0.916892
PTK6	6	Down	0.784693	0.916892
NLK	6	Down	0.784838	0.916892
EPHB1	6	Up	0.78523	0.916892
CETP	6	Up	0.785235	0.916892
ICK	6	Up	0.78538	0.916892
IGFBP5	6	Up	0.78573	0.916892
LTK	6	Up	0.788072	0.919141
GRK7	6	Up	0.789537	0.920366
CALM1	6	Up	0.79013	0.920421
CECR2	6	Up	0.790415	0.920421
IGFBP4	6	Down	0.792371	0.922214
ULK1	5	Down	0.794148	0.92249
GPR88	6	Up	0.794555	0.92249
MYH11	6	Up	0.794687	0.92249
FOLR1	6	Down	0.794702	0.92249
CTSL	6	Up	0.795116	0.92249
TESK2	6	Down	0.796201	0.92249
CYP11A1	6	Up	0.797235	0.92249
MARK4	6	Up	0.79763	0.92249
GLP1R	6	Up	0.797648	0.92249
RPS6KA5	6	Up	0.798432	0.92249
SLC16A3	6	Up	0.798638	0.92249
FUS	6	Up	0.798787	0.92249
KCNA6	6	Up	0.79887	0.92249
TYK2	6	Down	0.798922	0.92249
CCR9	6	Up	0.799113	0.92249
BRD2	6	Up	0.799832	0.92249
MGLL	6	Up	0.799959	0.92249
SLC9A1	6	Down	0.800373	0.92249
ATP1B1	6	Down	0.80053	0.92249
STK39	6	Up	0.801012	0.92249
TUBB8	6	Down	0.801354	0.92249
FPR2	6	Down	0.801767	0.92249
BCHE	6	Up	0.802213	0.922524
BMPR1A	6	Up	0.802675	0.922576
MDM2	6	Down	0.803097	0.922584
AKT1S1	6	Up	0.803782	0.922823
TLR9	6	Up	0.804138	0.922823
NDUFS4	6	Down	0.805199	0.923562
P2RY10	6	Up	0.806131	0.923853
HCN3	6	Down	0.806287	0.923853
TUBB4A	6	Down	0.808129	0.925391
NDUFAF2	6	Up	0.80877	0.925391
NR1H3	6	Down	0.808882	0.925391
MAP3K10	6	Up	0.810082	0.925883
GZMB	5	Up	0.810148	0.925883
NR1I2	6	Up	0.812172	0.927718
NR1D1	6	Down	0.813318	0.928548
BDKRB2	6	Up	0.81419	0.929065
ADRA1B	6	Down	0.814648	0.92911
ENPP2	6	Up	0.816296	0.929233
CALCRL	6	Up	0.81665	0.929233
SV2A	6	Down	0.816782	0.929233
TTL	6	Up	0.816852	0.929233
LCP1	6	Up	0.816853	0.929233
NR1I3	6	Up	0.819147	0.931365
RXRG	6	Down	0.820276	0.932156
C3AR1	6	Up	0.820978	0.932156
TPH1	6	Up	0.821105	0.932156
NMUR2	6	Up	0.822259	0.932989
SLC6A7	6	Up	0.823127	0.933495
CA7	6	Down	0.82404	0.933518
SREBF2	6	Up	0.824868	0.933518
PDK2	6	Up	0.825011	0.933518
KCNN4	6	Up	0.825366	0.933518
MELK	6	Up	0.825905	0.933518
ITK	6	Up	0.825961	0.933518
TUBA1C	6	Down	0.826096	0.933518
IKBKB	6	Down	0.826977	0.934037
DNPEP	6	Up	0.829379	0.934484
TGFB1	6	Up	0.829501	0.934484
F11	6	Down	0.829644	0.934484
PRKCG	6	Down	0.829942	0.934484
ADAM33	6	Up	0.830426	0.934484
S1PR4	6	Down	0.830848	0.934484
ME1	6	Up	0.83088	0.934484
GHRL	5	Up	0.830933	0.934484
ROS1	6	Down	0.831654	0.934484
CACNA1F	6	Down	0.832218	0.934484
WNT3	6	Up	0.832309	0.934484
NEK6	6	Up	0.832433	0.934484
OTC	6	Up	0.83323	0.934905
CAMK1G	6	Up	0.833797	0.935068
CYP1A2	6	Up	0.836784	0.937943
TRPM6	6	Up	0.837997	0.938828
NOX4	6	Up	0.838986	0.939461
EPHB6	6	Down	0.840519	0.940702
LCK	6	Up	0.84126	0.941056
GCK	6	Down	0.842093	0.941114
KAT6B	6	Down	0.842162	0.941114
KLK3	6	Up	0.843735	0.942398
PDE5A	6	Up	0.844237	0.942483
CRHR1	6	Down	0.844944	0.942629
DKK1	6	Down	0.845218	0.942629
NR1H2	6	Up	0.846599	0.943694
MAP3K14	6	Down	0.847728	0.943889
PYGL	6	Up	0.847793	0.943889
ADAM9	6	Down	0.848052	0.943889
ATP12A	6	Down	0.84869	0.944125
NR4A2	6	Up	0.849224	0.944245
ITGAV	6	Up	0.850043	0.944399
BCL2L2	6	Down	0.850215	0.944399
NDUFV2	6	Up	0.852704	0.946308
NTRK1	6	Down	0.852976	0.946308
ATP1A3	6	Up	0.853436	0.946308
GIGYF2	6	Up	0.853642	0.946308
ERAP1	6	Up	0.856088	0.948546
[truncated: 216 more rows]
