# Supplementary material for: CDC7 inhibition impairs neuroendocrine transformation in lung and prostate tumors through MYC degradation
Source: Signal Transduct Target Ther. 2024 Jul 26;9:189. doi: 10.1038/s41392-024-01908-y (PMC11272780; doi:10.1038/s41392-024-01908-y)
Supplement: Supplementary file 3 — Data S2 [file 41392_2024_1908_MOESM3_ESM.xlsx]

## Sheet: LUAD TCGA
Lung Adenocarcinoma (TCGA, PanCancer Atlas)
Study ID	Sample ID	Patient ID	Altered	RB1	TP53
luad_tcga_pan_can_atlas_2018	TCGA-05-4382-01	TCGA-05-4382	1	no alteration	V272G (driver)
luad_tcga_pan_can_atlas_2018	TCGA-05-4384-01	TCGA-05-4384	1	no alteration	Y205C (driver)
luad_tcga_pan_can_atlas_2018	TCGA-05-4395-01	TCGA-05-4395	1	no alteration	C176Y (driver)
luad_tcga_pan_can_atlas_2018	TCGA-05-4396-01	TCGA-05-4396	1	no alteration	K139Rfs*31 (driver)
luad_tcga_pan_can_atlas_2018	TCGA-05-4397-01	TCGA-05-4397	1	D697E	R249Gfs*96 (driver)
luad_tcga_pan_can_atlas_2018	TCGA-05-4398-01	TCGA-05-4398	1	no alteration	G105D (driver), HOMDEL (driver)
luad_tcga_pan_can_atlas_2018	TCGA-05-4402-01	TCGA-05-4402	1	no alteration	V173Afs*69 (driver)
luad_tcga_pan_can_atlas_2018	TCGA-05-4405-01	TCGA-05-4405	1	no alteration	R175H (driver), C277F (driver)
luad_tcga_pan_can_atlas_2018	TCGA-05-4410-01	TCGA-05-4410	1	no alteration	D281V (driver)
luad_tcga_pan_can_atlas_2018	TCGA-05-4415-01	TCGA-05-4415	1	Y756C	T125= (driver)
luad_tcga_pan_can_atlas_2018	TCGA-05-4420-01	TCGA-05-4420	1	no alteration	R280I (driver)
luad_tcga_pan_can_atlas_2018	TCGA-05-4424-01	TCGA-05-4424	1	no alteration	L194R (driver)
luad_tcga_pan_can_atlas_2018	TCGA-05-4426-01	TCGA-05-4426	1	no alteration	T155I (driver)
luad_tcga_pan_can_atlas_2018	TCGA-05-4427-01	TCGA-05-4427	1	no alteration	D281N (driver)
luad_tcga_pan_can_atlas_2018	TCGA-05-4430-01	TCGA-05-4430	1	no alteration	R249M (driver)
luad_tcga_pan_can_atlas_2018	TCGA-05-4432-01	TCGA-05-4432	1	no alteration	D281E (driver), R342* (driver)
luad_tcga_pan_can_atlas_2018	TCGA-05-4433-01	TCGA-05-4433	1	no alteration	R196* (driver)
luad_tcga_pan_can_atlas_2018	TCGA-05-4434-01	TCGA-05-4434	1	no alteration	no alteration
luad_tcga_pan_can_atlas_2018	TCGA-05-5423-01	TCGA-05-5423	1	no alteration	R249M (driver), I195M (driver)
luad_tcga_pan_can_atlas_2018	TCGA-05-5425-01	TCGA-05-5425	1	no alteration	E68* (driver)
luad_tcga_pan_can_atlas_2018	TCGA-05-5428-01	TCGA-05-5428	1	no alteration	C238Y (driver)
luad_tcga_pan_can_atlas_2018	TCGA-35-4122-01	TCGA-35-4122	1	no alteration	R249M (driver), X224_splice (driver)
luad_tcga_pan_can_atlas_2018	TCGA-35-4123-01	TCGA-35-4123	1	no alteration	W146* (driver)
luad_tcga_pan_can_atlas_2018	TCGA-35-5375-01	TCGA-35-5375	1	R500* (driver)	S241F (driver)
luad_tcga_pan_can_atlas_2018	TCGA-38-4632-01	TCGA-38-4632	1	no alteration	A159P (driver)
luad_tcga_pan_can_atlas_2018	TCGA-38-6178-01	TCGA-38-6178	1	no alteration	R283P (driver)
luad_tcga_pan_can_atlas_2018	TCGA-44-2656-01	TCGA-44-2656	1	no alteration	P72Rfs*51 (driver)
luad_tcga_pan_can_atlas_2018	TCGA-44-2659-01	TCGA-44-2659	1	no alteration	X126_splice (driver)
luad_tcga_pan_can_atlas_2018	TCGA-44-2662-01	TCGA-44-2662	1	no alteration	R280T (driver)
luad_tcga_pan_can_atlas_2018	TCGA-44-2668-01	TCGA-44-2668	1	no alteration	E286* (driver)
luad_tcga_pan_can_atlas_2018	TCGA-44-3396-01	TCGA-44-3396	1	no alteration	E286G (driver), HOMDEL (driver)
luad_tcga_pan_can_atlas_2018	TCGA-44-3918-01	TCGA-44-3918	1	no alteration	X307_splice (driver)
luad_tcga_pan_can_atlas_2018	TCGA-44-5644-01	TCGA-44-5644	1	no alteration	F109C (driver)
luad_tcga_pan_can_atlas_2018	TCGA-44-5645-01	TCGA-44-5645	1	no alteration	Q354* (driver)
luad_tcga_pan_can_atlas_2018	TCGA-44-6145-01	TCGA-44-6145	1	no alteration	X332_splice (driver)
luad_tcga_pan_can_atlas_2018	TCGA-44-6774-01	TCGA-44-6774	1	no alteration	G245C (driver)
luad_tcga_pan_can_atlas_2018	TCGA-44-6775-01	TCGA-44-6775	1	K616Ifs*37 (driver)	H168L (driver)
luad_tcga_pan_can_atlas_2018	TCGA-44-6777-01	TCGA-44-6777	1	no alteration	G245V (driver)
luad_tcga_pan_can_atlas_2018	TCGA-44-6778-01	TCGA-44-6778	1	no alteration	I232F (driver)
luad_tcga_pan_can_atlas_2018	TCGA-44-6779-01	TCGA-44-6779	1	no alteration	K132E (driver)
luad_tcga_pan_can_atlas_2018	TCGA-44-7660-01	TCGA-44-7660	1	X605_splice (driver)	E336* (driver)
luad_tcga_pan_can_atlas_2018	TCGA-44-7661-01	TCGA-44-7661	1	no alteration	R213* (driver), HOMDEL (driver)
luad_tcga_pan_can_atlas_2018	TCGA-44-7662-01	TCGA-44-7662	1	no alteration	E68* (driver)
luad_tcga_pan_can_atlas_2018	TCGA-44-7667-01	TCGA-44-7667	1	no alteration	X261_splice (driver)
luad_tcga_pan_can_atlas_2018	TCGA-44-7669-01	TCGA-44-7669	1	X405_splice (driver)	T125= (driver)
luad_tcga_pan_can_atlas_2018	TCGA-44-7670-01	TCGA-44-7670	1	no alteration	R337L (driver)
luad_tcga_pan_can_atlas_2018	TCGA-44-8117-01	TCGA-44-8117	1	no alteration	E171* (driver)
luad_tcga_pan_can_atlas_2018	TCGA-44-8120-01	TCGA-44-8120	1	no alteration	E349* (driver)
luad_tcga_pan_can_atlas_2018	TCGA-44-A479-01	TCGA-44-A479	1	no alteration	S127F (driver)
luad_tcga_pan_can_atlas_2018	TCGA-44-A47G-01	TCGA-44-A47G	1	no alteration	H193L (driver)
luad_tcga_pan_can_atlas_2018	TCGA-44-A4SS-01	TCGA-44-A4SS	1	no alteration	G245V (driver), G245C (driver)
luad_tcga_pan_can_atlas_2018	TCGA-44-A4SU-01	TCGA-44-A4SU	1	no alteration	W53* (driver)
luad_tcga_pan_can_atlas_2018	TCGA-49-4487-01	TCGA-49-4487	1	no alteration	H178Tfs*69 (driver), P77L
luad_tcga_pan_can_atlas_2018	TCGA-49-4488-01	TCGA-49-4488	1	no alteration	T125= (driver)
luad_tcga_pan_can_atlas_2018	TCGA-49-4490-01	TCGA-49-4490	1	no alteration	R213* (driver)
luad_tcga_pan_can_atlas_2018	TCGA-49-4505-01	TCGA-49-4505	1	no alteration	C277F (driver)
luad_tcga_pan_can_atlas_2018	TCGA-49-4514-01	TCGA-49-4514	1	no alteration	R175H (driver)
luad_tcga_pan_can_atlas_2018	TCGA-49-6767-01	TCGA-49-6767	1	no alteration	Q331* (driver)
luad_tcga_pan_can_atlas_2018	TCGA-49-AAQV-01	TCGA-49-AAQV	1	no alteration	R273H (driver)
luad_tcga_pan_can_atlas_2018	TCGA-49-AAR0-01	TCGA-49-AAR0	1	no alteration	E339* (driver)
luad_tcga_pan_can_atlas_2018	TCGA-49-AAR3-01	TCGA-49-AAR3	1	no alteration	E294Sfs*51 (driver)
luad_tcga_pan_can_atlas_2018	TCGA-49-AAR4-01	TCGA-49-AAR4	1	no alteration	G105C (driver)
luad_tcga_pan_can_atlas_2018	TCGA-49-AAR9-01	TCGA-49-AAR9	1	no alteration	Y205C (driver)
luad_tcga_pan_can_atlas_2018	TCGA-49-AARE-01	TCGA-49-AARE	1	M705K	R273G (driver)
luad_tcga_pan_can_atlas_2018	TCGA-49-AARN-01	TCGA-49-AARN	1	Q504* (driver)	M237I (driver)
luad_tcga_pan_can_atlas_2018	TCGA-49-AARQ-01	TCGA-49-AARQ	1	W75* (driver), K745* (driver)	R158L (driver)
luad_tcga_pan_can_atlas_2018	TCGA-4B-A93V-01	TCGA-4B-A93V	1	no alteration	H214R (driver)
luad_tcga_pan_can_atlas_2018	TCGA-50-5044-01	TCGA-50-5044	1	no alteration	no alteration
luad_tcga_pan_can_atlas_2018	TCGA-50-5045-01	TCGA-50-5045	1	no alteration	R209* (driver)
luad_tcga_pan_can_atlas_2018	TCGA-50-5049-01	TCGA-50-5049	1	no alteration	E298* (driver)
luad_tcga_pan_can_atlas_2018	TCGA-50-5066-01	TCGA-50-5066	1	HOMDEL (driver)	H179Q (driver)
luad_tcga_pan_can_atlas_2018	TCGA-50-5068-01	TCGA-50-5068	1	no alteration	V216M (driver)
luad_tcga_pan_can_atlas_2018	TCGA-50-5930-01	TCGA-50-5930	1	no alteration	G262V (driver)
luad_tcga_pan_can_atlas_2018	TCGA-50-5931-01	TCGA-50-5931	1	HOMDEL (driver)	W91* (driver)
luad_tcga_pan_can_atlas_2018	TCGA-50-5933-01	TCGA-50-5933	1	no alteration	R158L (driver), X187_splice (driver)
luad_tcga_pan_can_atlas_2018	TCGA-50-5939-01	TCGA-50-5939	1	no alteration	E285K (driver)
luad_tcga_pan_can_atlas_2018	TCGA-50-5944-01	TCGA-50-5944	1	no alteration	E285* (driver)
luad_tcga_pan_can_atlas_2018	TCGA-50-5946-01	TCGA-50-5946	1	no alteration	R158Afs*12 (driver)
luad_tcga_pan_can_atlas_2018	TCGA-50-6590-01	TCGA-50-6590	1	no alteration	X187_splice (driver)
luad_tcga_pan_can_atlas_2018	TCGA-50-6591-01	TCGA-50-6591	1	HOMDEL (driver)	F54Sfs*69 (driver)
luad_tcga_pan_can_atlas_2018	TCGA-50-6592-01	TCGA-50-6592	1	no alteration	R249G (driver)
luad_tcga_pan_can_atlas_2018	TCGA-50-6593-01	TCGA-50-6593	1	no alteration	X225_splice (driver)
luad_tcga_pan_can_atlas_2018	TCGA-50-6594-01	TCGA-50-6594	1	no alteration	V272M (driver)
luad_tcga_pan_can_atlas_2018	TCGA-50-6595-01	TCGA-50-6595	1	no alteration	R175H (driver), S183* (driver)
luad_tcga_pan_can_atlas_2018	TCGA-50-6673-01	TCGA-50-6673	1	no alteration	R337C (driver)
luad_tcga_pan_can_atlas_2018	TCGA-50-8460-01	TCGA-50-8460	1	no alteration	R282W (driver)
luad_tcga_pan_can_atlas_2018	TCGA-53-7624-01	TCGA-53-7624	1	no alteration	X331_splice (driver)
luad_tcga_pan_can_atlas_2018	TCGA-53-7626-01	TCGA-53-7626	1	no alteration	M237I (driver)
luad_tcga_pan_can_atlas_2018	TCGA-53-A4EZ-01	TCGA-53-A4EZ	1	no alteration	V157F (driver)
luad_tcga_pan_can_atlas_2018	TCGA-55-1592-01	TCGA-55-1592	1	no alteration	G244C (driver)
luad_tcga_pan_can_atlas_2018	TCGA-55-1594-01	TCGA-55-1594	1	no alteration	S166* (driver)
luad_tcga_pan_can_atlas_2018	TCGA-55-1596-01	TCGA-55-1596	1	no alteration	D281Y (driver)
luad_tcga_pan_can_atlas_2018	TCGA-55-5899-01	TCGA-55-5899	1	no alteration	P152Lfs*18 (driver)
luad_tcga_pan_can_atlas_2018	TCGA-55-6712-01	TCGA-55-6712	1	no alteration	E339Rfs*6 (driver)
luad_tcga_pan_can_atlas_2018	TCGA-55-6968-01	TCGA-55-6968	1	S443* (driver)	S313Afs*32 (driver)
luad_tcga_pan_can_atlas_2018	TCGA-55-6969-01	TCGA-55-6969	1	no alteration	R273L (driver)
luad_tcga_pan_can_atlas_2018	TCGA-55-6972-01	TCGA-55-6972	1	no alteration	no alteration
luad_tcga_pan_can_atlas_2018	TCGA-55-6975-01	TCGA-55-6975	1	no alteration	K305Efs*39 (driver)
luad_tcga_pan_can_atlas_2018	TCGA-55-6979-01	TCGA-55-6979	1	P871Q	C141F (driver), Q144L (driver)
luad_tcga_pan_can_atlas_2018	TCGA-55-6980-01	TCGA-55-6980	1	no alteration	A138Cfs*27 (driver)
luad_tcga_pan_can_atlas_2018	TCGA-55-6985-01	TCGA-55-6985	1	no alteration	G334V
luad_tcga_pan_can_atlas_2018	TCGA-55-7283-01	TCGA-55-7283	1	no alteration	Q144* (driver)
luad_tcga_pan_can_atlas_2018	TCGA-55-7570-01	TCGA-55-7570	1	no alteration	Y163C (driver)
luad_tcga_pan_can_atlas_2018	TCGA-55-7573-01	TCGA-55-7573	1	no alteration	C135F (driver)
luad_tcga_pan_can_atlas_2018	TCGA-55-7574-01	TCGA-55-7574	1	no alteration	E346* (driver)
luad_tcga_pan_can_atlas_2018	TCGA-55-7576-01	TCGA-55-7576	1	no alteration	Q317* (driver)
luad_tcga_pan_can_atlas_2018	TCGA-55-7726-01	TCGA-55-7726	1	no alteration	C141* (driver)
luad_tcga_pan_can_atlas_2018	TCGA-55-7727-01	TCGA-55-7727	1	HOMDEL (driver)	Q52* (driver)
luad_tcga_pan_can_atlas_2018	TCGA-55-7903-01	TCGA-55-7903	1	no alteration	L35Cfs*9 (driver), A355T
luad_tcga_pan_can_atlas_2018	TCGA-55-7907-01	TCGA-55-7907	1	no alteration	R158P (driver)
luad_tcga_pan_can_atlas_2018	TCGA-55-7910-01	TCGA-55-7910	1	no alteration	K120E (driver)
luad_tcga_pan_can_atlas_2018	TCGA-55-7911-01	TCGA-55-7911	1	no alteration	Q144H (driver)
luad_tcga_pan_can_atlas_2018	TCGA-55-7913-01	TCGA-55-7913	1	no alteration	T125= (driver)
luad_tcga_pan_can_atlas_2018	TCGA-55-7914-01	TCGA-55-7914	1	no alteration	E294Sfs*51 (driver)
luad_tcga_pan_can_atlas_2018	TCGA-55-7994-01	TCGA-55-7994	1	no alteration	R273L (driver)
luad_tcga_pan_can_atlas_2018	TCGA-55-7995-01	TCGA-55-7995	1	no alteration	H179Y (driver)
luad_tcga_pan_can_atlas_2018	TCGA-55-8085-01	TCGA-55-8085	1	no alteration	Q331* (driver)
luad_tcga_pan_can_atlas_2018	TCGA-55-8089-01	TCGA-55-8089	1	no alteration	R249S (driver)
luad_tcga_pan_can_atlas_2018	TCGA-55-8092-01	TCGA-55-8092	1	no alteration	R158L (driver)
luad_tcga_pan_can_atlas_2018	TCGA-55-8094-01	TCGA-55-8094	1	no alteration	Q317* (driver)
luad_tcga_pan_can_atlas_2018	TCGA-55-8096-01	TCGA-55-8096	1	no alteration	E339* (driver)
luad_tcga_pan_can_atlas_2018	TCGA-55-8204-01	TCGA-55-8204	1	no alteration	X307_splice (driver)
luad_tcga_pan_can_atlas_2018	TCGA-55-8205-01	TCGA-55-8205	1	no alteration	Y205C (driver)
luad_tcga_pan_can_atlas_2018	TCGA-55-8208-01	TCGA-55-8208	1	L152* (driver)	C275F (driver)
luad_tcga_pan_can_atlas_2018	TCGA-55-8301-01	TCGA-55-8301	1	no alteration	G245S (driver), G245V (driver)
luad_tcga_pan_can_atlas_2018	TCGA-55-8302-01	TCGA-55-8302	1	no alteration	E343* (driver)
luad_tcga_pan_can_atlas_2018	TCGA-55-8506-01	TCGA-55-8506	1	no alteration	G154V (driver)
luad_tcga_pan_can_atlas_2018	TCGA-55-8507-01	TCGA-55-8507	1	no alteration	Q317* (driver)
luad_tcga_pan_can_atlas_2018	TCGA-55-8510-01	TCGA-55-8510	1	no alteration	R213* (driver)
luad_tcga_pan_can_atlas_2018	TCGA-55-8511-01	TCGA-55-8511	1	no alteration	H296Tfs*49 (driver)
luad_tcga_pan_can_atlas_2018	TCGA-55-8514-01	TCGA-55-8514	1	no alteration	R337P (driver)
luad_tcga_pan_can_atlas_2018	TCGA-55-8614-01	TCGA-55-8614	1	no alteration	G266V (driver)
luad_tcga_pan_can_atlas_2018	TCGA-55-8616-01	TCGA-55-8616	1	no alteration	Q144* (driver)
luad_tcga_pan_can_atlas_2018	TCGA-55-8620-01	TCGA-55-8620	1	no alteration	R280G (driver), HOMDEL (driver)
luad_tcga_pan_can_atlas_2018	TCGA-55-A48X-01	TCGA-55-A48X	1	no alteration	R110L (driver)
luad_tcga_pan_can_atlas_2018	TCGA-55-A48Z-01	TCGA-55-A48Z	1	X314_splice (driver)	R337C (driver), HOMDEL (driver)
luad_tcga_pan_can_atlas_2018	TCGA-55-A491-01	TCGA-55-A491	1	no alteration	H193R (driver)
luad_tcga_pan_can_atlas_2018	TCGA-55-A493-01	TCGA-55-A493	1	no alteration	R273S (driver)
luad_tcga_pan_can_atlas_2018	TCGA-55-A4DF-01	TCGA-55-A4DF	1	no alteration	X126_splice (driver)
luad_tcga_pan_can_atlas_2018	TCGA-55-A4DG-01	TCGA-55-A4DG	1	no alteration	R158L (driver)
luad_tcga_pan_can_atlas_2018	TCGA-55-A57B-01	TCGA-55-A57B	1	D507Y	G266V (driver)
luad_tcga_pan_can_atlas_2018	TCGA-62-8394-01	TCGA-62-8394	1	no alteration	V274G (driver)
luad_tcga_pan_can_atlas_2018	TCGA-62-8399-01	TCGA-62-8399	1	no alteration	Q331H (driver)
luad_tcga_pan_can_atlas_2018	TCGA-62-8402-01	TCGA-62-8402	1	no alteration	P177T (driver)
luad_tcga_pan_can_atlas_2018	TCGA-62-A46O-01	TCGA-62-A46O	1	no alteration	X125_splice (driver)
luad_tcga_pan_can_atlas_2018	TCGA-62-A46R-01	TCGA-62-A46R	1	no alteration	E198* (driver)
luad_tcga_pan_can_atlas_2018	TCGA-62-A46U-01	TCGA-62-A46U	1	no alteration	V157L (driver)
luad_tcga_pan_can_atlas_2018	TCGA-62-A46Y-01	TCGA-62-A46Y	1	no alteration	L194R (driver)
luad_tcga_pan_can_atlas_2018	TCGA-62-A471-01	TCGA-62-A471	1	no alteration	Y236C (driver)
luad_tcga_pan_can_atlas_2018	TCGA-62-A472-01	TCGA-62-A472	1	no alteration	Y220Mfs*27 (driver)
luad_tcga_pan_can_atlas_2018	TCGA-64-1676-01	TCGA-64-1676	1	no alteration	C229Yfs*10 (driver)
luad_tcga_pan_can_atlas_2018	TCGA-64-1677-01	TCGA-64-1677	1	no alteration	A159P (driver), D48Nfs*72 (driver)
luad_tcga_pan_can_atlas_2018	TCGA-64-1679-01	TCGA-64-1679	1	no alteration	G245V (driver)
luad_tcga_pan_can_atlas_2018	TCGA-64-1681-01	TCGA-64-1681	1	no alteration	E180K (driver)
luad_tcga_pan_can_atlas_2018	TCGA-64-5774-01	TCGA-64-5774	1	HOMDEL (driver)	no alteration
luad_tcga_pan_can_atlas_2018	TCGA-64-5775-01	TCGA-64-5775	1	no alteration	R280G (driver)
luad_tcga_pan_can_atlas_2018	TCGA-64-5778-01	TCGA-64-5778	1	no alteration	N239S (driver)
luad_tcga_pan_can_atlas_2018	TCGA-64-5781-01	TCGA-64-5781	1	no alteration	no alteration
luad_tcga_pan_can_atlas_2018	TCGA-67-3770-01	TCGA-67-3770	1	no alteration	G154V (driver)
luad_tcga_pan_can_atlas_2018	TCGA-67-3771-01	TCGA-67-3771	1	no alteration	S127C (driver)
luad_tcga_pan_can_atlas_2018	TCGA-69-7760-01	TCGA-69-7760	1	no alteration	F270V (driver)
luad_tcga_pan_can_atlas_2018	TCGA-69-7763-01	TCGA-69-7763	1	no alteration	no alteration
luad_tcga_pan_can_atlas_2018	TCGA-69-7765-01	TCGA-69-7765	1	no alteration	Q167* (driver)
luad_tcga_pan_can_atlas_2018	TCGA-69-7974-01	TCGA-69-7974	1	no alteration	G334W
luad_tcga_pan_can_atlas_2018	TCGA-69-7978-01	TCGA-69-7978	1	no alteration	K351* (driver)
luad_tcga_pan_can_atlas_2018	TCGA-69-7979-01	TCGA-69-7979	1	no alteration	Q136_C141del (driver)
luad_tcga_pan_can_atlas_2018	TCGA-69-7980-01	TCGA-69-7980	1	no alteration	A161V (driver), T125= (driver)
luad_tcga_pan_can_atlas_2018	TCGA-69-8255-01	TCGA-69-8255	1	no alteration	T125= (driver)
luad_tcga_pan_can_atlas_2018	TCGA-69-A59K-01	TCGA-69-A59K	1	no alteration	D281Y (driver)
luad_tcga_pan_can_atlas_2018	TCGA-73-4666-01	TCGA-73-4666	1	no alteration	R248P (driver)
luad_tcga_pan_can_atlas_2018	TCGA-73-4670-01	TCGA-73-4670	1	no alteration	X225_splice (driver)
luad_tcga_pan_can_atlas_2018	TCGA-73-4676-01	TCGA-73-4676	1	no alteration	C176F (driver)
luad_tcga_pan_can_atlas_2018	TCGA-73-7499-01	TCGA-73-7499	1	HOMDEL (driver)	R196* (driver)
luad_tcga_pan_can_atlas_2018	TCGA-73-A9RS-01	TCGA-73-A9RS	1	no alteration	T125= (driver)
luad_tcga_pan_can_atlas_2018	TCGA-75-5125-01	TCGA-75-5125	1	no alteration	L130F (driver)
luad_tcga_pan_can_atlas_2018	TCGA-75-5146-01	TCGA-75-5146	1	no alteration	R267L (driver), P278H (driver)
luad_tcga_pan_can_atlas_2018	TCGA-75-5147-01	TCGA-75-5147	1	no alteration	Y163C (driver)
luad_tcga_pan_can_atlas_2018	TCGA-75-6207-01	TCGA-75-6207	1	no alteration	Q192* (driver)
luad_tcga_pan_can_atlas_2018	TCGA-75-6211-01	TCGA-75-6211	1	no alteration	A69Gfs*80 (driver)
luad_tcga_pan_can_atlas_2018	TCGA-75-6214-01	TCGA-75-6214	1	no alteration	V157F (driver)
luad_tcga_pan_can_atlas_2018	TCGA-75-7031-01	TCGA-75-7031	1	no alteration	R282_R283del (driver)
luad_tcga_pan_can_atlas_2018	TCGA-78-7145-01	TCGA-78-7145	1	no alteration	A159P (driver)
luad_tcga_pan_can_atlas_2018	TCGA-78-7146-01	TCGA-78-7146	1	no alteration	P250L (driver)
luad_tcga_pan_can_atlas_2018	TCGA-78-7147-01	TCGA-78-7147	1	RB1-XKR5, HOMDEL (driver)	Y236* (driver)
luad_tcga_pan_can_atlas_2018	TCGA-78-7149-01	TCGA-78-7149	1	no alteration	R248L (driver)
luad_tcga_pan_can_atlas_2018	TCGA-78-7150-01	TCGA-78-7150	1	no alteration	R158L (driver)
luad_tcga_pan_can_atlas_2018	TCGA-78-7154-01	TCGA-78-7154	1	no alteration	E271K (driver)
luad_tcga_pan_can_atlas_2018	TCGA-78-7155-01	TCGA-78-7155	1	no alteration	R337L (driver)
luad_tcga_pan_can_atlas_2018	TCGA-78-7220-01	TCGA-78-7220	1	no alteration	G244C (driver)
luad_tcga_pan_can_atlas_2018	TCGA-78-7535-01	TCGA-78-7535	1	no alteration	Q192* (driver)
luad_tcga_pan_can_atlas_2018	TCGA-78-7536-01	TCGA-78-7536	1	HOMDEL (driver)	F270C (driver)
luad_tcga_pan_can_atlas_2018	TCGA-78-7540-01	TCGA-78-7540	1	no alteration	R273C (driver)
luad_tcga_pan_can_atlas_2018	TCGA-78-7542-01	TCGA-78-7542	1	no alteration	P152Rfs*18 (driver)
luad_tcga_pan_can_atlas_2018	TCGA-78-8640-01	TCGA-78-8640	1	no alteration	V157L (driver)
luad_tcga_pan_can_atlas_2018	TCGA-78-8660-01	TCGA-78-8660	1	no alteration	D148Ifs*22 (driver)
luad_tcga_pan_can_atlas_2018	TCGA-78-8662-01	TCGA-78-8662	1	no alteration	Q165* (driver)
luad_tcga_pan_can_atlas_2018	TCGA-83-5908-01	TCGA-83-5908	1	no alteration	C275F (driver)
luad_tcga_pan_can_atlas_2018	TCGA-86-6851-01	TCGA-86-6851	1	no alteration	E258D (driver)
luad_tcga_pan_can_atlas_2018	TCGA-86-7701-01	TCGA-86-7701	1	no alteration	E294* (driver)
luad_tcga_pan_can_atlas_2018	TCGA-86-7711-01	TCGA-86-7711	1	no alteration	C176F (driver)
luad_tcga_pan_can_atlas_2018	TCGA-86-7954-01	TCGA-86-7954	1	no alteration	R248L (driver)
luad_tcga_pan_can_atlas_2018	TCGA-86-8055-01	TCGA-86-8055	1	no alteration	Y163H (driver)
luad_tcga_pan_can_atlas_2018	TCGA-86-8056-01	TCGA-86-8056	1	E287K	E171K (driver)
luad_tcga_pan_can_atlas_2018	TCGA-86-8073-01	TCGA-86-8073	1	no alteration	Q192* (driver)
luad_tcga_pan_can_atlas_2018	TCGA-86-8074-01	TCGA-86-8074	1	F131Lfs*4 (driver)	Y220C (driver)
luad_tcga_pan_can_atlas_2018	TCGA-86-8075-01	TCGA-86-8075	1	no alteration	X126_splice (driver)
luad_tcga_pan_can_atlas_2018	TCGA-86-8279-01	TCGA-86-8279	1	no alteration	H193R (driver)
luad_tcga_pan_can_atlas_2018	TCGA-86-8280-01	TCGA-86-8280	1	no alteration	H193P (driver)
luad_tcga_pan_can_atlas_2018	TCGA-86-8358-01	TCGA-86-8358	1	T497Hfs*22 (driver)	N247I (driver)
luad_tcga_pan_can_atlas_2018	TCGA-86-8585-01	TCGA-86-8585	1	no alteration	G154Afs*16 (driver)
luad_tcga_pan_can_atlas_2018	TCGA-86-8672-01	TCGA-86-8672	1	no alteration	F341Efs*7 (driver)
luad_tcga_pan_can_atlas_2018	TCGA-86-8673-01	TCGA-86-8673	1	no alteration	R248L (driver)
luad_tcga_pan_can_atlas_2018	TCGA-86-A4JF-01	TCGA-86-A4JF	1	no alteration	S90Pfs*33 (driver), P191del (driver)
luad_tcga_pan_can_atlas_2018	TCGA-86-A4P7-01	TCGA-86-A4P7	1	no alteration	E286K (driver)
luad_tcga_pan_can_atlas_2018	TCGA-91-6829-01	TCGA-91-6829	1	E204Kfs*10 (driver)	no alteration
luad_tcga_pan_can_atlas_2018	TCGA-91-6831-01	TCGA-91-6831	1	no alteration	G334V
luad_tcga_pan_can_atlas_2018	TCGA-91-6836-01	TCGA-91-6836	1	no alteration	E343* (driver)
luad_tcga_pan_can_atlas_2018	TCGA-91-6840-01	TCGA-91-6840	1	no alteration	Y220C (driver)
luad_tcga_pan_can_atlas_2018	TCGA-91-6847-01	TCGA-91-6847	1	E97Nfs*14 (driver)	R110L (driver)
luad_tcga_pan_can_atlas_2018	TCGA-91-6848-01	TCGA-91-6848	1	no alteration	R156P (driver)
luad_tcga_pan_can_atlas_2018	TCGA-91-6849-01	TCGA-91-6849	1	no alteration	no alteration
luad_tcga_pan_can_atlas_2018	TCGA-91-8499-01	TCGA-91-8499	1	no alteration	C238_M243del (driver)
luad_tcga_pan_can_atlas_2018	TCGA-91-A4BC-01	TCGA-91-A4BC	1	no alteration	X331_splice (driver)
luad_tcga_pan_can_atlas_2018	TCGA-93-8067-01	TCGA-93-8067	1	no alteration	E285K (driver)
luad_tcga_pan_can_atlas_2018	TCGA-93-A4JN-01	TCGA-93-A4JN	1	E413* (driver)	E286Q (driver)
luad_tcga_pan_can_atlas_2018	TCGA-93-A4JO-01	TCGA-93-A4JO	1	no alteration	C141W (driver)
luad_tcga_pan_can_atlas_2018	TCGA-93-A4JP-01	TCGA-93-A4JP	1	S350I	E258* (driver)
luad_tcga_pan_can_atlas_2018	TCGA-93-A4JQ-01	TCGA-93-A4JQ	1	HOMDEL (driver)	no alteration
luad_tcga_pan_can_atlas_2018	TCGA-95-7039-01	TCGA-95-7039	1	no alteration	R273L (driver)
luad_tcga_pan_can_atlas_2018	TCGA-95-7043-01	TCGA-95-7043	1	no alteration	R158L (driver)
luad_tcga_pan_can_atlas_2018	TCGA-95-7562-01	TCGA-95-7562	1	C706* (driver)	X33_splice (driver)
luad_tcga_pan_can_atlas_2018	TCGA-95-7567-01	TCGA-95-7567	1	no alteration	Y205H (driver)
luad_tcga_pan_can_atlas_2018	TCGA-95-7944-01	TCGA-95-7944	1	no alteration	Y163D (driver)
luad_tcga_pan_can_atlas_2018	TCGA-95-7947-01	TCGA-95-7947	1	Y239Ifs*2 (driver)	Y205C (driver)
luad_tcga_pan_can_atlas_2018	TCGA-95-8039-01	TCGA-95-8039	1	no alteration	G105D (driver)
luad_tcga_pan_can_atlas_2018	TCGA-95-8494-01	TCGA-95-8494	1	no alteration	K132N (driver)
luad_tcga_pan_can_atlas_2018	TCGA-97-7553-01	TCGA-97-7553	1	X287_splice (driver)	R282W (driver)
luad_tcga_pan_can_atlas_2018	TCGA-97-7554-01	TCGA-97-7554	1	no alteration	R249W (driver)
luad_tcga_pan_can_atlas_2018	TCGA-97-7937-01	TCGA-97-7937	1	no alteration	G245V (driver)
luad_tcga_pan_can_atlas_2018	TCGA-97-7938-01	TCGA-97-7938	1	no alteration	X125_splice (driver)
luad_tcga_pan_can_atlas_2018	TCGA-97-8172-01	TCGA-97-8172	1	Q631H	T125= (driver)
luad_tcga_pan_can_atlas_2018	TCGA-97-8175-01	TCGA-97-8175	1	no alteration	H193N (driver)
luad_tcga_pan_can_atlas_2018	TCGA-97-8179-01	TCGA-97-8179	1	no alteration	R273L (driver)
luad_tcga_pan_can_atlas_2018	TCGA-97-8547-01	TCGA-97-8547	1	no alteration	X331_splice (driver)
luad_tcga_pan_can_atlas_2018	TCGA-97-A4LX-01	TCGA-97-A4LX	1	no alteration	C242F (driver)
luad_tcga_pan_can_atlas_2018	TCGA-97-A4M1-01	TCGA-97-A4M1	1	no alteration	T155_R156delinsN (driver)
luad_tcga_pan_can_atlas_2018	TCGA-99-7458-01	TCGA-99-7458	1	no alteration	X187_splice (driver)
luad_tcga_pan_can_atlas_2018	TCGA-99-8025-01	TCGA-99-8025	1	D511N	V173L (driver)
luad_tcga_pan_can_atlas_2018	TCGA-99-8028-01	TCGA-99-8028	1	no alteration	C242F (driver)
luad_tcga_pan_can_atlas_2018	TCGA-99-8033-01	TCGA-99-8033	1	no alteration	E298* (driver)
luad_tcga_pan_can_atlas_2018	TCGA-J2-A4AD-01	TCGA-J2-A4AD	1	no alteration	N239D (driver), D57N
luad_tcga_pan_can_atlas_2018	TCGA-J2-A4AE-01	TCGA-J2-A4AE	1	M148Vfs*8 (driver)	no alteration
luad_tcga_pan_can_atlas_2018	TCGA-L4-A4E5-01	TCGA-L4-A4E5	1	R552* (driver)	P152L (driver)
luad_tcga_pan_can_atlas_2018	TCGA-L9-A444-01	TCGA-L9-A444	1	no alteration	P152L (driver)
luad_tcga_pan_can_atlas_2018	TCGA-L9-A5IP-01	TCGA-L9-A5IP	1	no alteration	E286K (driver)
luad_tcga_pan_can_atlas_2018	TCGA-L9-A743-01	TCGA-L9-A743	1	no alteration	E258Q (driver)
luad_tcga_pan_can_atlas_2018	TCGA-L9-A7SV-01	TCGA-L9-A7SV	1	no alteration	R273L (driver), I195F (driver)
luad_tcga_pan_can_atlas_2018	TCGA-L9-A8F4-01	TCGA-L9-A8F4	1	no alteration	R248W (driver)
luad_tcga_pan_can_atlas_2018	TCGA-MN-A4N1-01	TCGA-MN-A4N1	1	no alteration	E286Q (driver)
luad_tcga_pan_can_atlas_2018	TCGA-MN-A4N4-01	TCGA-MN-A4N4	1	no alteration	V274D (driver)
luad_tcga_pan_can_atlas_2018	TCGA-MN-A4N5-01	TCGA-MN-A4N5	1	no alteration	E343* (driver)
luad_tcga_pan_can_atlas_2018	TCGA-MP-A4SV-01	TCGA-MP-A4SV	1	no alteration	Y236C (driver)
luad_tcga_pan_can_atlas_2018	TCGA-MP-A4T4-01	TCGA-MP-A4T4	1	no alteration	R158P (driver)
luad_tcga_pan_can_atlas_2018	TCGA-MP-A4T9-01	TCGA-MP-A4T9	1	no alteration	Q331= (driver)
luad_tcga_pan_can_atlas_2018	TCGA-MP-A4TA-01	TCGA-MP-A4TA	1	no alteration	R280I (driver)
luad_tcga_pan_can_atlas_2018	TCGA-MP-A4TC-01	TCGA-MP-A4TC	1	no alteration	A159V (driver)
luad_tcga_pan_can_atlas_2018	TCGA-MP-A4TF-01	TCGA-MP-A4TF	1	no alteration	R249M (driver)
luad_tcga_pan_can_atlas_2018	TCGA-MP-A4TI-01	TCGA-MP-A4TI	1	no alteration	A161D (driver)
luad_tcga_pan_can_atlas_2018	TCGA-MP-A4TK-01	TCGA-MP-A4TK	1	no alteration	C242F (driver)
luad_tcga_pan_can_atlas_2018	TCGA-NJ-A4YF-01	TCGA-NJ-A4YF	1	no alteration	E198* (driver)
luad_tcga_pan_can_atlas_2018	TCGA-NJ-A4YG-01	TCGA-NJ-A4YG	1	no alteration	HOMDEL (driver)
luad_tcga_pan_can_atlas_2018	TCGA-O1-A52J-01	TCGA-O1-A52J	1	no alteration	E298* (driver)
luad_tcga_pan_can_atlas_2018	TCGA-05-4244-01	TCGA-05-4244	0	no alteration	no alteration
luad_tcga_pan_can_atlas_2018	TCGA-05-4249-01	TCGA-05-4249	0	no alteration	no alteration
luad_tcga_pan_can_atlas_2018	TCGA-05-4250-01	TCGA-05-4250	0	no alteration	no alteration
luad_tcga_pan_can_atlas_2018	TCGA-05-4389-01	TCGA-05-4389	0	no alteration	no alteration
luad_tcga_pan_can_atlas_2018	TCGA-05-4390-01	TCGA-05-4390	0	no alteration	no alteration
luad_tcga_pan_can_atlas_2018	TCGA-05-4403-01	TCGA-05-4403	0	no alteration	no alteration
luad_tcga_pan_can_atlas_2018	TCGA-05-4417-01	TCGA-05-4417	0	no alteration	no alteration
luad_tcga_pan_can_atlas_2018	TCGA-05-4418-01	TCGA-05-4418	0	no alteration	no alteration
luad_tcga_pan_can_atlas_2018	TCGA-05-4422-01	TCGA-05-4422	0	no alteration	no alteration
luad_tcga_pan_can_atlas_2018	TCGA-05-4425-01	TCGA-05-4425	0	no alteration	no alteration
luad_tcga_pan_can_atlas_2018	TCGA-05-5429-01	TCGA-05-5429	0	no alteration	no alteration
luad_tcga_pan_can_atlas_2018	TCGA-05-5715-01	TCGA-05-5715	0	no alteration	no alteration
luad_tcga_pan_can_atlas_2018	TCGA-35-3615-01	TCGA-35-3615	0	no alteration	no alteration
luad_tcga_pan_can_atlas_2018	TCGA-38-4625-01	TCGA-38-4625	0	no alteration	no alteration
luad_tcga_pan_can_atlas_2018	TCGA-38-4626-01	TCGA-38-4626	0	no alteration	no alteration
luad_tcga_pan_can_atlas_2018	TCGA-38-4627-01	TCGA-38-4627	0	no alteration	no alteration
luad_tcga_pan_can_atlas_2018	TCGA-38-4628-01	TCGA-38-4628	0	no alteration	no alteration
luad_tcga_pan_can_atlas_2018	TCGA-38-4631-01	TCGA-38-4631	0	no alteration	no alteration
luad_tcga_pan_can_atlas_2018	TCGA-38-7271-01	TCGA-38-7271	0	no alteration	no alteration
luad_tcga_pan_can_atlas_2018	TCGA-38-A44F-01	TCGA-38-A44F	0	no alteration	no alteration
luad_tcga_pan_can_atlas_2018	TCGA-44-2655-01	TCGA-44-2655	0	no alteration	no alteration
luad_tcga_pan_can_atlas_2018	TCGA-44-2657-01	TCGA-44-2657	0	no alteration	no alteration
luad_tcga_pan_can_atlas_2018	TCGA-44-2665-01	TCGA-44-2665	0	no alteration	no alteration
luad_tcga_pan_can_atlas_2018	TCGA-44-2666-01	TCGA-44-2666	0	no alteration	no alteration
luad_tcga_pan_can_atlas_2018	TCGA-44-3398-01	TCGA-44-3398	0	no alteration	no alteration
luad_tcga_pan_can_atlas_2018	TCGA-44-3919-01	TCGA-44-3919	0	no alteration	no alteration
luad_tcga_pan_can_atlas_2018	TCGA-44-4112-01	TCGA-44-4112	0	no alteration	no alteration
luad_tcga_pan_can_atlas_2018	TCGA-44-5643-01	TCGA-44-5643	0	no alteration	no alteration
luad_tcga_pan_can_atlas_2018	TCGA-44-6146-01	TCGA-44-6146	0	no alteration	no alteration
luad_tcga_pan_can_atlas_2018	TCGA-44-6148-01	TCGA-44-6148	0	no alteration	no alteration
luad_tcga_pan_can_atlas_2018	TCGA-44-6776-01	TCGA-44-6776	0	no alteration	no alteration
luad_tcga_pan_can_atlas_2018	TCGA-44-7659-01	TCGA-44-7659	0	no alteration	no alteration
luad_tcga_pan_can_atlas_2018	TCGA-44-7671-01	TCGA-44-7671	0	no alteration	no alteration
luad_tcga_pan_can_atlas_2018	TCGA-44-7672-01	TCGA-44-7672	0	no alteration	no alteration
luad_tcga_pan_can_atlas_2018	TCGA-44-8119-01	TCGA-44-8119	0	no alteration	no alteration
luad_tcga_pan_can_atlas_2018	TCGA-44-A47A-01	TCGA-44-A47A	0	no alteration	no alteration
luad_tcga_pan_can_atlas_2018	TCGA-44-A47B-01	TCGA-44-A47B	0	no alteration	no alteration
luad_tcga_pan_can_atlas_2018	TCGA-49-4486-01	TCGA-49-4486	0	no alteration	no alteration
luad_tcga_pan_can_atlas_2018	TCGA-49-4494-01	TCGA-49-4494	0	no alteration	no alteration
luad_tcga_pan_can_atlas_2018	TCGA-49-4501-01	TCGA-49-4501	0	no alteration	no alteration
luad_tcga_pan_can_atlas_2018	TCGA-49-4506-01	TCGA-49-4506	0	no alteration	no alteration
luad_tcga_pan_can_atlas_2018	TCGA-49-4507-01	TCGA-49-4507	0	no alteration	no alteration
luad_tcga_pan_can_atlas_2018	TCGA-49-4510-01	TCGA-49-4510	0	no alteration	no alteration
luad_tcga_pan_can_atlas_2018	TCGA-49-4512-01	TCGA-49-4512	0	no alteration	no alteration
luad_tcga_pan_can_atlas_2018	TCGA-49-6742-01	TCGA-49-6742	0	no alteration	no alteration
luad_tcga_pan_can_atlas_2018	TCGA-49-6743-01	TCGA-49-6743	0	no alteration	no alteration
luad_tcga_pan_can_atlas_2018	TCGA-49-6744-01	TCGA-49-6744	0	no alteration	no alteration
luad_tcga_pan_can_atlas_2018	TCGA-49-6745-01	TCGA-49-6745	0	no alteration	no alteration
luad_tcga_pan_can_atlas_2018	TCGA-49-6761-01	TCGA-49-6761	0	no alteration	no alteration
luad_tcga_pan_can_atlas_2018	TCGA-49-AAR2-01	TCGA-49-AAR2	0	no alteration	no alteration
luad_tcga_pan_can_atlas_2018	TCGA-49-AARO-01	TCGA-49-AARO	0	no alteration	no alteration
luad_tcga_pan_can_atlas_2018	TCGA-49-AARR-01	TCGA-49-AARR	0	no alteration	no alteration
luad_tcga_pan_can_atlas_2018	TCGA-50-5051-01	TCGA-50-5051	0	no alteration	no alteration
luad_tcga_pan_can_atlas_2018	TCGA-50-5055-01	TCGA-50-5055	0	no alteration	no alteration
luad_tcga_pan_can_atlas_2018	TCGA-50-5072-01	TCGA-50-5072	0	no alteration	no alteration
luad_tcga_pan_can_atlas_2018	TCGA-50-5932-01	TCGA-50-5932	0	no alteration	no alteration
luad_tcga_pan_can_atlas_2018	TCGA-50-5935-01	TCGA-50-5935	0	no alteration	no alteration
luad_tcga_pan_can_atlas_2018	TCGA-50-5936-01	TCGA-50-5936	0	no alteration	no alteration
luad_tcga_pan_can_atlas_2018	TCGA-50-5941-01	TCGA-50-5941	0	no alteration	no alteration
luad_tcga_pan_can_atlas_2018	TCGA-50-5942-01	TCGA-50-5942	0	no alteration	no alteration
luad_tcga_pan_can_atlas_2018	TCGA-50-6597-01	TCGA-50-6597	0	no alteration	no alteration
luad_tcga_pan_can_atlas_2018	TCGA-50-7109-01	TCGA-50-7109	0	no alteration	no alteration
luad_tcga_pan_can_atlas_2018	TCGA-50-8457-01	TCGA-50-8457	0	no alteration	no alteration
luad_tcga_pan_can_atlas_2018	TCGA-50-8459-01	TCGA-50-8459	0	no alteration	no alteration
luad_tcga_pan_can_atlas_2018	TCGA-53-7813-01	TCGA-53-7813	0	no alteration	no alteration
luad_tcga_pan_can_atlas_2018	TCGA-55-1595-01	TCGA-55-1595	0	no alteration	no alteration
luad_tcga_pan_can_atlas_2018	TCGA-55-6543-01	TCGA-55-6543	0	no alteration	no alteration
luad_tcga_pan_can_atlas_2018	TCGA-55-6642-01	TCGA-55-6642	0	no alteration	no alteration
luad_tcga_pan_can_atlas_2018	TCGA-55-6970-01	TCGA-55-6970	0	no alteration	no alteration
luad_tcga_pan_can_atlas_2018	TCGA-55-6971-01	TCGA-55-6971	0	no alteration	no alteration
luad_tcga_pan_can_atlas_2018	TCGA-55-6978-01	TCGA-55-6978	0	no alteration	no alteration
luad_tcga_pan_can_atlas_2018	TCGA-55-6981-01	TCGA-55-6981	0	no alteration	no alteration
luad_tcga_pan_can_atlas_2018	TCGA-55-6982-01	TCGA-55-6982	0	no alteration	no alteration
luad_tcga_pan_can_atlas_2018	TCGA-55-6983-01	TCGA-55-6983	0	no alteration	no alteration
luad_tcga_pan_can_atlas_2018	TCGA-55-6984-01	TCGA-55-6984	0	no alteration	no alteration
luad_tcga_pan_can_atlas_2018	TCGA-55-6986-01	TCGA-55-6986	0	no alteration	no alteration
luad_tcga_pan_can_atlas_2018	TCGA-55-6987-01	TCGA-55-6987	0	no alteration	no alteration
luad_tcga_pan_can_atlas_2018	TCGA-55-7281-01	TCGA-55-7281	0	no alteration	no alteration
luad_tcga_pan_can_atlas_2018	TCGA-55-7284-01	TCGA-55-7284	0	no alteration	no alteration
luad_tcga_pan_can_atlas_2018	TCGA-55-7724-01	TCGA-55-7724	0	no alteration	no alteration
luad_tcga_pan_can_atlas_2018	TCGA-55-7725-01	TCGA-55-7725	0	no alteration	no alteration
luad_tcga_pan_can_atlas_2018	TCGA-55-7728-01	TCGA-55-7728	0	no alteration	no alteration
luad_tcga_pan_can_atlas_2018	TCGA-55-7815-01	TCGA-55-7815	0	no alteration	no alteration
luad_tcga_pan_can_atlas_2018	TCGA-55-8087-01	TCGA-55-8087	0	no alteration	no alteration
luad_tcga_pan_can_atlas_2018	TCGA-55-8090-01	TCGA-55-8090	0	no alteration	no alteration
luad_tcga_pan_can_atlas_2018	TCGA-55-8091-01	TCGA-55-8091	0	no alteration	no alteration
luad_tcga_pan_can_atlas_2018	TCGA-55-8097-01	TCGA-55-8097	0	no alteration	no alteration
luad_tcga_pan_can_atlas_2018	TCGA-55-8203-01	TCGA-55-8203	0	no alteration	no alteration
luad_tcga_pan_can_atlas_2018	TCGA-55-8206-01	TCGA-55-8206	0	no alteration	no alteration
luad_tcga_pan_can_atlas_2018	TCGA-55-8207-01	TCGA-55-8207	0	no alteration	no alteration
luad_tcga_pan_can_atlas_2018	TCGA-55-8299-01	TCGA-55-8299	0	no alteration	no alteration
luad_tcga_pan_can_atlas_2018	TCGA-55-8505-01	TCGA-55-8505	0	no alteration	no alteration
luad_tcga_pan_can_atlas_2018	TCGA-55-8508-01	TCGA-55-8508	0	no alteration	no alteration
luad_tcga_pan_can_atlas_2018	TCGA-55-8512-01	TCGA-55-8512	0	no alteration	no alteration
luad_tcga_pan_can_atlas_2018	TCGA-55-8513-01	TCGA-55-8513	0	no alteration	no alteration
luad_tcga_pan_can_atlas_2018	TCGA-55-8615-01	TCGA-55-8615	0	no alteration	no alteration
luad_tcga_pan_can_atlas_2018	TCGA-55-8619-01	TCGA-55-8619	0	no alteration	no alteration
luad_tcga_pan_can_atlas_2018	TCGA-55-8621-01	TCGA-55-8621	0	no alteration	no alteration
luad_tcga_pan_can_atlas_2018	TCGA-55-A48Y-01	TCGA-55-A48Y	0	no alteration	no alteration
luad_tcga_pan_can_atlas_2018	TCGA-55-A490-01	TCGA-55-A490	0	no alteration	no alteration
luad_tcga_pan_can_atlas_2018	TCGA-55-A492-01	TCGA-55-A492	0	no alteration	no alteration
luad_tcga_pan_can_atlas_2018	TCGA-55-A494-01	TCGA-55-A494	0	no alteration	no alteration
luad_tcga_pan_can_atlas_2018	TCGA-62-8395-01	TCGA-62-8395	0	no alteration	no alteration
luad_tcga_pan_can_atlas_2018	TCGA-62-8397-01	TCGA-62-8397	0	no alteration	no alteration
luad_tcga_pan_can_atlas_2018	TCGA-62-8398-01	TCGA-62-8398	0	no alteration	no alteration
luad_tcga_pan_can_atlas_2018	TCGA-62-A46P-01	TCGA-62-A46P	0	no alteration	no alteration
luad_tcga_pan_can_atlas_2018	TCGA-62-A46S-01	TCGA-62-A46S	0	no alteration	no alteration
luad_tcga_pan_can_atlas_2018	TCGA-62-A46V-01	TCGA-62-A46V	0	no alteration	no alteration
luad_tcga_pan_can_atlas_2018	TCGA-62-A470-01	TCGA-62-A470	0	no alteration	no alteration
luad_tcga_pan_can_atlas_2018	TCGA-64-1680-01	TCGA-64-1680	0	no alteration	no alteration
luad_tcga_pan_can_atlas_2018	TCGA-64-5779-01	TCGA-64-5779	0	no alteration	no alteration
luad_tcga_pan_can_atlas_2018	TCGA-64-5815-01	TCGA-64-5815	0	no alteration	no alteration
luad_tcga_pan_can_atlas_2018	TCGA-67-3772-01	TCGA-67-3772	0	no alteration	no alteration
luad_tcga_pan_can_atlas_2018	TCGA-67-3773-01	TCGA-67-3773	0	no alteration	no alteration
luad_tcga_pan_can_atlas_2018	TCGA-67-3774-01	TCGA-67-3774	0	no alteration	no alteration
luad_tcga_pan_can_atlas_2018	TCGA-67-4679-01	TCGA-67-4679	0	no alteration	no alteration
luad_tcga_pan_can_atlas_2018	TCGA-67-6215-01	TCGA-67-6215	0	no alteration	no alteration
luad_tcga_pan_can_atlas_2018	TCGA-67-6216-01	TCGA-67-6216	0	no alteration	no alteration
luad_tcga_pan_can_atlas_2018	TCGA-67-6217-01	TCGA-67-6217	0	no alteration	no alteration
luad_tcga_pan_can_atlas_2018	TCGA-69-7761-01	TCGA-69-7761	0	no alteration	no alteration
luad_tcga_pan_can_atlas_2018	TCGA-69-7764-01	TCGA-69-7764	0	no alteration	no alteration
luad_tcga_pan_can_atlas_2018	TCGA-69-7973-01	TCGA-69-7973	0	no alteration	no alteration
luad_tcga_pan_can_atlas_2018	TCGA-69-8253-01	TCGA-69-8253	0	no alteration	no alteration
luad_tcga_pan_can_atlas_2018	TCGA-69-8254-01	TCGA-69-8254	0	no alteration	no alteration
luad_tcga_pan_can_atlas_2018	TCGA-71-6725-01	TCGA-71-6725	0	no alteration	no alteration
luad_tcga_pan_can_atlas_2018	TCGA-73-4658-01	TCGA-73-4658	0	no alteration	no alteration
luad_tcga_pan_can_atlas_2018	TCGA-73-4659-01	TCGA-73-4659	0	no alteration	no alteration
luad_tcga_pan_can_atlas_2018	TCGA-73-4662-01	TCGA-73-4662	0	no alteration	no alteration
luad_tcga_pan_can_atlas_2018	TCGA-73-4668-01	TCGA-73-4668	0	no alteration	no alteration
luad_tcga_pan_can_atlas_2018	TCGA-73-4675-01	TCGA-73-4675	0	no alteration	no alteration
luad_tcga_pan_can_atlas_2018	TCGA-73-4677-01	TCGA-73-4677	0	no alteration	no alteration
luad_tcga_pan_can_atlas_2018	TCGA-73-7498-01	TCGA-73-7498	0	no alteration	no alteration
luad_tcga_pan_can_atlas_2018	TCGA-75-5122-01	TCGA-75-5122	0	no alteration	no alteration
luad_tcga_pan_can_atlas_2018	TCGA-75-5126-01	TCGA-75-5126	0	no alteration	no alteration
luad_tcga_pan_can_atlas_2018	TCGA-75-6203-01	TCGA-75-6203	0	no alteration	no alteration
luad_tcga_pan_can_atlas_2018	TCGA-75-6205-01	TCGA-75-6205	0	no alteration	no alteration
luad_tcga_pan_can_atlas_2018	TCGA-75-6206-01	TCGA-75-6206	0	no alteration	no alteration
luad_tcga_pan_can_atlas_2018	TCGA-75-6212-01	TCGA-75-6212	0	no alteration	no alteration
luad_tcga_pan_can_atlas_2018	TCGA-75-7025-01	TCGA-75-7025	0	no alteration	no alteration
luad_tcga_pan_can_atlas_2018	TCGA-75-7027-01	TCGA-75-7027	0	no alteration	no alteration
luad_tcga_pan_can_atlas_2018	TCGA-75-7030-01	TCGA-75-7030	0	no alteration	no alteration
luad_tcga_pan_can_atlas_2018	TCGA-78-7148-01	TCGA-78-7148	0	no alteration	no alteration
luad_tcga_pan_can_atlas_2018	TCGA-78-7152-01	TCGA-78-7152	0	no alteration	no alteration
luad_tcga_pan_can_atlas_2018	TCGA-78-7153-01	TCGA-78-7153	0	no alteration	no alteration
luad_tcga_pan_can_atlas_2018	TCGA-78-7156-01	TCGA-78-7156	0	no alteration	no alteration
luad_tcga_pan_can_atlas_2018	TCGA-78-7158-01	TCGA-78-7158	0	no alteration	no alteration
luad_tcga_pan_can_atlas_2018	TCGA-78-7159-01	TCGA-78-7159	0	no alteration	no alteration
luad_tcga_pan_can_atlas_2018	TCGA-78-7160-01	TCGA-78-7160	0	no alteration	no alteration
luad_tcga_pan_can_atlas_2018	TCGA-78-7161-01	TCGA-78-7161	0	no alteration	no alteration
luad_tcga_pan_can_atlas_2018	TCGA-78-7162-01	TCGA-78-7162	0	no alteration	no alteration
luad_tcga_pan_can_atlas_2018	TCGA-78-7163-01	TCGA-78-7163	0	no alteration	no alteration
luad_tcga_pan_can_atlas_2018	TCGA-78-7166-01	TCGA-78-7166	0	no alteration	no alteration
luad_tcga_pan_can_atlas_2018	TCGA-78-7167-01	TCGA-78-7167	0	no alteration	no alteration
luad_tcga_pan_can_atlas_2018	TCGA-78-7537-01	TCGA-78-7537	0	no alteration	no alteration
luad_tcga_pan_can_atlas_2018	TCGA-78-7539-01	TCGA-78-7539	0	no alteration	no alteration
luad_tcga_pan_can_atlas_2018	TCGA-78-7633-01	TCGA-78-7633	0	no alteration	no alteration
luad_tcga_pan_can_atlas_2018	TCGA-78-8648-01	TCGA-78-8648	0	no alteration	no alteration
luad_tcga_pan_can_atlas_2018	TCGA-78-8655-01	TCGA-78-8655	0	no alteration	no alteration
luad_tcga_pan_can_atlas_2018	TCGA-80-5607-01	TCGA-80-5607	0	no alteration	no alteration
luad_tcga_pan_can_atlas_2018	TCGA-80-5608-01	TCGA-80-5608	0	no alteration	no alteration
luad_tcga_pan_can_atlas_2018	TCGA-80-5611-01	TCGA-80-5611	0	no alteration	no alteration
luad_tcga_pan_can_atlas_2018	TCGA-86-6562-01	TCGA-86-6562	0	no alteration	no alteration
luad_tcga_pan_can_atlas_2018	TCGA-86-7713-01	TCGA-86-7713	0	no alteration	no alteration
luad_tcga_pan_can_atlas_2018	TCGA-86-7714-01	TCGA-86-7714	0	no alteration	no alteration
luad_tcga_pan_can_atlas_2018	TCGA-86-7953-01	TCGA-86-7953	0	no alteration	no alteration
luad_tcga_pan_can_atlas_2018	TCGA-86-7955-01	TCGA-86-7955	0	no alteration	no alteration
luad_tcga_pan_can_atlas_2018	TCGA-86-8054-01	TCGA-86-8054	0	no alteration	no alteration
luad_tcga_pan_can_atlas_2018	TCGA-86-8076-01	TCGA-86-8076	0	no alteration	no alteration
luad_tcga_pan_can_atlas_2018	TCGA-86-8278-01	TCGA-86-8278	0	no alteration	no alteration
luad_tcga_pan_can_atlas_2018	TCGA-86-8281-01	TCGA-86-8281	0	no alteration	no alteration
luad_tcga_pan_can_atlas_2018	TCGA-86-8359-01	TCGA-86-8359	0	no alteration	no alteration
luad_tcga_pan_can_atlas_2018	TCGA-86-8668-01	TCGA-86-8668	0	no alteration	no alteration
luad_tcga_pan_can_atlas_2018	TCGA-86-8669-01	TCGA-86-8669	0	no alteration	no alteration
luad_tcga_pan_can_atlas_2018	TCGA-86-8671-01	TCGA-86-8671	0	no alteration	no alteration
luad_tcga_pan_can_atlas_2018	TCGA-86-8674-01	TCGA-86-8674	0	no alteration	no alteration
luad_tcga_pan_can_atlas_2018	TCGA-86-A456-01	TCGA-86-A456	0	no alteration	no alteration
luad_tcga_pan_can_atlas_2018	TCGA-86-A4P8-01	TCGA-86-A4P8	0	no alteration	no alteration
luad_tcga_pan_can_atlas_2018	TCGA-91-6828-01	TCGA-91-6828	0	no alteration	no alteration
luad_tcga_pan_can_atlas_2018	TCGA-91-6830-01	TCGA-91-6830	0	no alteration	no alteration
luad_tcga_pan_can_atlas_2018	TCGA-91-6835-01	TCGA-91-6835	0	no alteration	no alteration
luad_tcga_pan_can_atlas_2018	TCGA-91-7771-01	TCGA-91-7771	0	no alteration	no alteration
luad_tcga_pan_can_atlas_2018	TCGA-91-8496-01	TCGA-91-8496	0	no alteration	no alteration
luad_tcga_pan_can_atlas_2018	TCGA-91-8497-01	TCGA-91-8497	0	no alteration	no alteration
luad_tcga_pan_can_atlas_2018	TCGA-91-A4BD-01	TCGA-91-A4BD	0	no alteration	no alteration
luad_tcga_pan_can_atlas_2018	TCGA-93-7347-01	TCGA-93-7347	0	no alteration	no alteration
luad_tcga_pan_can_atlas_2018	TCGA-93-7348-01	TCGA-93-7348	0	no alteration	no alteration
luad_tcga_pan_can_atlas_2018	TCGA-95-7948-01	TCGA-95-7948	0	no alteration	no alteration
luad_tcga_pan_can_atlas_2018	TCGA-95-A4VK-01	TCGA-95-A4VK	0	no alteration	no alteration
luad_tcga_pan_can_atlas_2018	TCGA-95-A4VN-01	TCGA-95-A4VN	0	no alteration	no alteration
luad_tcga_pan_can_atlas_2018	TCGA-95-A4VP-01	TCGA-95-A4VP	0	no alteration	no alteration
luad_tcga_pan_can_atlas_2018	TCGA-97-7546-01	TCGA-97-7546	0	no alteration	no alteration
luad_tcga_pan_can_atlas_2018	TCGA-97-7547-01	TCGA-97-7547	0	no alteration	no alteration
luad_tcga_pan_can_atlas_2018	TCGA-97-7552-01	TCGA-97-7552	0	no alteration	no alteration
luad_tcga_pan_can_atlas_2018	TCGA-97-7941-01	TCGA-97-7941	0	no alteration	no alteration
luad_tcga_pan_can_atlas_2018	TCGA-97-8171-01	TCGA-97-8171	0	no alteration	no alteration
luad_tcga_pan_can_atlas_2018	TCGA-97-8174-01	TCGA-97-8174	0	no alteration	no alteration
luad_tcga_pan_can_atlas_2018	TCGA-97-8176-01	TCGA-97-8176	0	no alteration	no alteration
luad_tcga_pan_can_atlas_2018	TCGA-97-8177-01	TCGA-97-8177	0	no alteration	no alteration
luad_tcga_pan_can_atlas_2018	TCGA-97-8552-01	TCGA-97-8552	0	no alteration	no alteration
luad_tcga_pan_can_atlas_2018	TCGA-97-A4M0-01	TCGA-97-A4M0	0	no alteration	no alteration
luad_tcga_pan_can_atlas_2018	TCGA-97-A4M2-01	TCGA-97-A4M2	0	no alteration	no alteration
luad_tcga_pan_can_atlas_2018	TCGA-97-A4M3-01	TCGA-97-A4M3	0	no alteration	no alteration
luad_tcga_pan_can_atlas_2018	TCGA-97-A4M5-01	TCGA-97-A4M5	0	no alteration	no alteration
luad_tcga_pan_can_atlas_2018	TCGA-97-A4M6-01	TCGA-97-A4M6	0	no alteration	no alteration
luad_tcga_pan_can_atlas_2018	TCGA-97-A4M7-01	TCGA-97-A4M7	0	no alteration	no alteration
luad_tcga_pan_can_atlas_2018	TCGA-99-8032-01	TCGA-99-8032	0	no alteration	no alteration
luad_tcga_pan_can_atlas_2018	TCGA-99-AA5R-01	TCGA-99-AA5R	0	no alteration	no alteration
luad_tcga_pan_can_atlas_2018	TCGA-J2-8192-01	TCGA-J2-8192	0	no alteration	no alteration
luad_tcga_pan_can_atlas_2018	TCGA-J2-8194-01	TCGA-J2-8194	0	no alteration	no alteration
luad_tcga_pan_can_atlas_2018	TCGA-J2-A4AG-01	TCGA-J2-A4AG	0	no alteration	no alteration
luad_tcga_pan_can_atlas_2018	TCGA-L4-A4E6-01	TCGA-L4-A4E6	0	no alteration	no alteration
luad_tcga_pan_can_atlas_2018	TCGA-L9-A443-01	TCGA-L9-A443	0	no alteration	no alteration
luad_tcga_pan_can_atlas_2018	TCGA-L9-A50W-01	TCGA-L9-A50W	0	no alteration	no alteration
luad_tcga_pan_can_atlas_2018	TCGA-MP-A4SW-01	TCGA-MP-A4SW	0	no alteration	no alteration
luad_tcga_pan_can_atlas_2018	TCGA-MP-A4SY-01	TCGA-MP-A4SY	0	no alteration	no alteration
luad_tcga_pan_can_atlas_2018	TCGA-MP-A4T6-01	TCGA-MP-A4T6	0	no alteration	no alteration
luad_tcga_pan_can_atlas_2018	TCGA-MP-A4T7-01	TCGA-MP-A4T7	0	no alteration	no alteration
luad_tcga_pan_can_atlas_2018	TCGA-MP-A4T8-01	TCGA-MP-A4T8	0	no alteration	no alteration
luad_tcga_pan_can_atlas_2018	TCGA-MP-A4TD-01	TCGA-MP-A4TD	0	no alteration	no alteration
luad_tcga_pan_can_atlas_2018	TCGA-MP-A4TE-01	TCGA-MP-A4TE	0	no alteration	no alteration
luad_tcga_pan_can_atlas_2018	TCGA-MP-A4TH-01	TCGA-MP-A4TH	0	no alteration	no alteration
luad_tcga_pan_can_atlas_2018	TCGA-MP-A4TJ-01	TCGA-MP-A4TJ	0	no alteration	no alteration
luad_tcga_pan_can_atlas_2018	TCGA-MP-A5C7-01	TCGA-MP-A5C7	0	no alteration	no alteration
luad_tcga_pan_can_atlas_2018	TCGA-NJ-A4YI-01	TCGA-NJ-A4YI	0	no alteration	no alteration
luad_tcga_pan_can_atlas_2018	TCGA-NJ-A4YP-01	TCGA-NJ-A4YP	0	no alteration	no alteration
luad_tcga_pan_can_atlas_2018	TCGA-NJ-A4YQ-01	TCGA-NJ-A4YQ	0	no alteration	no alteration
luad_tcga_pan_can_atlas_2018	TCGA-NJ-A55A-01	TCGA-NJ-A55A	0	no alteration	no alteration
luad_tcga_pan_can_atlas_2018	TCGA-NJ-A55O-01	TCGA-NJ-A55O	0	no alteration	no alteration
luad_tcga_pan_can_atlas_2018	TCGA-NJ-A55R-01	TCGA-NJ-A55R	0	no alteration	no alteration
luad_tcga_pan_can_atlas_2018	TCGA-NJ-A7XG-01	TCGA-NJ-A7XG	0	no alteration	no alteration
luad_tcga_pan_can_atlas_2018	TCGA-S2-AA1A-01	TCGA-S2-AA1A	0	no alteration	no alteration

## Sheet: LUAD OncoSG
Lung Adenocarcinoma (OncoSG, Nat Genet 2020)
Study ID	Sample ID	Patient ID	Altered	RB1	TP53
luad_oncosg_2020	BGI-EX03	BGI-EX03	1	no alteration	G245V (driver), G245C (driver)
luad_oncosg_2020	BGI-EX05	BGI-EX05	1	no alteration	X33_splice (driver), HOMDEL (driver)
luad_oncosg_2020	BGI-EX07	BGI-EX07	1	no alteration	C135Y (driver)
luad_oncosg_2020	BGI-EX08	BGI-EX08	1	no alteration	E204* (driver)
luad_oncosg_2020	BGI-EX09	BGI-EX09	1	no alteration	G154V (driver)
luad_oncosg_2020	BGI-RS02	BGI-RS02	1	no alteration	X225_splice (driver)
luad_oncosg_2020	BGI-RS03	BGI-RS03	1	no alteration	E294* (driver)
luad_oncosg_2020	BGI-RS06	BGI-RS06	1	no alteration	R209* (driver)
luad_oncosg_2020	BGI-RS10	BGI-RS10	1	X350_splice (driver)	E298* (driver)
luad_oncosg_2020	BGI-RS12	BGI-RS12	1	X406_splice (driver)	HOMDEL (driver)
luad_oncosg_2020	BGI-RS14	BGI-RS14	1	no alteration	C242F (driver)
luad_oncosg_2020	BGI-RS16	BGI-RS16	1	X405_splice (driver), X840_splice (driver)	Y220C (driver)
luad_oncosg_2020	BGI-RS20	BGI-RS20	1	no alteration	X125_splice (driver)
luad_oncosg_2020	BGI-RS21	BGI-RS21	1	no alteration	V73Wfs*50 (driver)
luad_oncosg_2020	BGI-RS22	BGI-RS22	1	no alteration	HOMDEL (driver)
luad_oncosg_2020	BGI-RS25	BGI-RS25	1	no alteration	R196* (driver)
luad_oncosg_2020	BGI-RS26	BGI-RS26	1	no alteration	Y126C (driver)
luad_oncosg_2020	BGI-RS28	BGI-RS28	1	no alteration	R158L (driver)
luad_oncosg_2020	BGI-RS30	BGI-RS30	1	no alteration	P278R (driver)
luad_oncosg_2020	BGI-RS33	BGI-RS33	1	X565_splice (driver)	Q136E (driver)
luad_oncosg_2020	BGI-RS36	BGI-RS36	1	no alteration	C242F (driver)
luad_oncosg_2020	BGI-RS40	BGI-RS40	1	no alteration	E204* (driver), P151S (driver)
luad_oncosg_2020	BGI-RS47	BGI-RS47	1	no alteration	V173G (driver)
luad_oncosg_2020	BGI-RS48	BGI-RS48	1	no alteration	Y220N (driver)
luad_oncosg_2020	BGI-RS54	BGI-RS54	1	no alteration	X33_splice (driver)
luad_oncosg_2020	BGI-RS55	BGI-RS55	1	no alteration	M246I (driver)
luad_oncosg_2020	BGI-RS56	BGI-RS56	1	no alteration	R213L (driver)
luad_oncosg_2020	BGI-RS57	BGI-RS57	1	no alteration	Y220C (driver)
luad_oncosg_2020	BGI-RS58	BGI-RS58	1	no alteration	E388Dfs*79 (driver)
luad_oncosg_2020	BGI-RS60	BGI-RS60	1	no alteration	V157F (driver)
luad_oncosg_2020	BGI-WG08	BGI-WG08	1	no alteration	R175H (driver)
luad_oncosg_2020	BGI-WG10	BGI-WG10	1	no alteration	X125_splice (driver)
luad_oncosg_2020	BGI-WG12	BGI-WG12	1	no alteration	L194F (driver)
luad_oncosg_2020	BGI-WG14	BGI-WG14	1	no alteration	R248Q (driver), X307_splice (driver)
luad_oncosg_2020	BGI-WG17	BGI-WG17	1	no alteration	Q192* (driver)
luad_oncosg_2020	BGI-WG22	BGI-WG22	1	no alteration	C238Y (driver)
luad_oncosg_2020	A183	A183	1	X566_splice (driver)	H233Pfs*14 (driver)
luad_oncosg_2020	A185	A185	1	no alteration	C242W (driver)
luad_oncosg_2020	A187	A187	1	no alteration	C124* (driver)
luad_oncosg_2020	A192	A192	1	no alteration	Y220C (driver), HOMDEL (driver)
luad_oncosg_2020	A193	A193	1	no alteration	L130V (driver)
luad_oncosg_2020	A197	A197	1	no alteration	C141Y (driver)
luad_oncosg_2020	A199	A199	1	no alteration	Q192* (driver)
luad_oncosg_2020	A200	A200	1	E97* (driver)	X125_splice (driver)
luad_oncosg_2020	A206	A206	1	no alteration	HOMDEL (driver)
luad_oncosg_2020	A210	A210	1	no alteration	P47Rfs*76 (driver)
luad_oncosg_2020	A216	A216	1	no alteration	Y163C (driver)
luad_oncosg_2020	A220	A220	1	no alteration	X225_splice (driver)
luad_oncosg_2020	A228	A228	1	no alteration	X224_splice (driver)
luad_oncosg_2020	A229	A229	1	no alteration	E298* (driver)
luad_oncosg_2020	A230	A230	1	no alteration	E180* (driver)
luad_oncosg_2020	A231	A231	1	no alteration	Q192* (driver)
luad_oncosg_2020	A247	A247	1	no alteration	R158H (driver)
luad_oncosg_2020	A241	A241	1	no alteration	R175H (driver)
luad_oncosg_2020	A233	A233	1	no alteration	L330Ffs*15 (driver)
luad_oncosg_2020	A155	A155	1	no alteration	H179R (driver)
luad_oncosg_2020	A131	A131	1	no alteration	G266V (driver)
luad_oncosg_2020	A120	A120	1	Q217* (driver)	P278A (driver)
luad_oncosg_2020	A016	A016	1	no alteration	R248L (driver)
luad_oncosg_2020	A260	A260	1	no alteration	R282W (driver)
luad_oncosg_2020	A265	A265	1	no alteration	R158L (driver)
luad_oncosg_2020	A271	A271	1	no alteration	E298* (driver)
luad_oncosg_2020	A274	A274	1	no alteration	H168Pfs*2 (driver)
luad_oncosg_2020	A275	A275	1	no alteration	L194R (driver)
luad_oncosg_2020	A276	A276	1	no alteration	Y236* (driver), Y236F (driver)
luad_oncosg_2020	A277	A277	1	no alteration	I251F (driver)
luad_oncosg_2020	A279	A279	1	no alteration	C238Y (driver)
luad_oncosg_2020	A284	A284	1	no alteration	R273L (driver)
luad_oncosg_2020	A349	A349	1	R255* (driver)	M237V (driver)
luad_oncosg_2020	A364	A364	1	no alteration	G266V (driver)
luad_oncosg_2020	A368	A368	1	no alteration	X331_splice (driver)
luad_oncosg_2020	A017	A017	1	no alteration	H214Qfs*7 (driver)
luad_oncosg_2020	A028	A028	1	no alteration	Y234* (driver)
luad_oncosg_2020	A021	A021	1	no alteration	X224_splice (driver)
luad_oncosg_2020	A068	A068	1	no alteration	M237Ifs*9 (driver)
luad_oncosg_2020	A101	A101	1	no alteration	X261_splice (driver)
luad_oncosg_2020	A102	A102	1	HOMDEL (driver)	no alteration
luad_oncosg_2020	A103	A103	1	no alteration	V274F (driver)
luad_oncosg_2020	A109	A109	1	no alteration	V173L (driver)
luad_oncosg_2020	A122	A122	1	no alteration	E204* (driver)
luad_oncosg_2020	A134	A134	1	no alteration	S241F (driver)
luad_oncosg_2020	A146	A146	1	HOMDEL (driver)	M237I (driver)
luad_oncosg_2020	A148	A148	1	no alteration	P278L (driver)
luad_oncosg_2020	A150	A150	1	no alteration	R273H (driver)
luad_oncosg_2020	A156	A156	1	no alteration	Y234C (driver)
luad_oncosg_2020	A157	A157	1	R830* (driver)	R110L (driver)
luad_oncosg_2020	A162	A162	1	X376_splice (driver)	Q165* (driver)
luad_oncosg_2020	A163	A163	1	no alteration	C275G (driver)
luad_oncosg_2020	A169	A169	1	no alteration	R280T (driver)
luad_oncosg_2020	A239	A239	1	no alteration	P190L (driver)
luad_oncosg_2020	A250	A250	1	no alteration	A276D (driver)
luad_oncosg_2020	A240	A240	1	no alteration	H179R (driver)
luad_oncosg_2020	A306	A306	1	no alteration	A84Vfs*65 (driver)
luad_oncosg_2020	A323	A323	1	no alteration	L194R (driver)
luad_oncosg_2020	A307	A307	1	no alteration	P295Sfs*51 (driver)
luad_oncosg_2020	A486	A486	1	no alteration	P278S (driver)
luad_oncosg_2020	A488	A488	1	no alteration	V203L (driver)
luad_oncosg_2020	A492	A492	1	no alteration	R342* (driver)
luad_oncosg_2020	A495	A495	1	no alteration	Y236D (driver)
luad_oncosg_2020	A497	A497	1	no alteration	E285K (driver)
luad_oncosg_2020	A499	A499	1	no alteration	I195N (driver)
luad_oncosg_2020	A502	A502	1	no alteration	M237I (driver)
luad_oncosg_2020	A062	A062	1	no alteration	G266R (driver)
luad_oncosg_2020	A037	A037	1	no alteration	R248G (driver)
luad_oncosg_2020	A432	A432	1	S350C	E339* (driver), Q354E
luad_oncosg_2020	A509	A509	1	no alteration	E171G (driver)
luad_oncosg_2020	A433	A433	1	no alteration	X125_splice (driver)
luad_oncosg_2020	A114	A114	1	no alteration	T231_I232del (driver)
luad_oncosg_2020	A110	A110	1	no alteration	V157F (driver)
luad_oncosg_2020	A511	A511	1	no alteration	C238Y (driver)
luad_oncosg_2020	A519	A519	1	no alteration	A276D (driver)
luad_oncosg_2020	A532	A532	1	no alteration	E349* (driver)
luad_oncosg_2020	A538	A538	1	no alteration	C135Y (driver)
luad_oncosg_2020	BGI-EX01	BGI-EX01	0	no alteration	no alteration
luad_oncosg_2020	BGI-EX02	BGI-EX02	0	no alteration	no alteration
luad_oncosg_2020	BGI-EX04	BGI-EX04	0	no alteration	no alteration
luad_oncosg_2020	BGI-EX06	BGI-EX06	0	no alteration	no alteration
luad_oncosg_2020	BGI-RS01	BGI-RS01	0	no alteration	no alteration
luad_oncosg_2020	BGI-RS04	BGI-RS04	0	no alteration	no alteration
luad_oncosg_2020	BGI-RS05	BGI-RS05	0	no alteration	no alteration
luad_oncosg_2020	BGI-RS07	BGI-RS07	0	no alteration	no alteration
luad_oncosg_2020	BGI-RS08	BGI-RS08	0	no alteration	no alteration
luad_oncosg_2020	BGI-RS09	BGI-RS09	0	no alteration	no alteration
luad_oncosg_2020	BGI-RS11	BGI-RS11	0	no alteration	no alteration
luad_oncosg_2020	BGI-RS13	BGI-RS13	0	no alteration	no alteration
luad_oncosg_2020	BGI-RS15	BGI-RS15	0	no alteration	no alteration
luad_oncosg_2020	BGI-RS17	BGI-RS17	0	no alteration	no alteration
luad_oncosg_2020	BGI-RS18	BGI-RS18	0	no alteration	no alteration
luad_oncosg_2020	BGI-RS19	BGI-RS19	0	no alteration	no alteration
luad_oncosg_2020	BGI-RS23	BGI-RS23	0	no alteration	no alteration
luad_oncosg_2020	BGI-RS24	BGI-RS24	0	no alteration	no alteration
luad_oncosg_2020	BGI-RS27	BGI-RS27	0	no alteration	no alteration
luad_oncosg_2020	BGI-RS29	BGI-RS29	0	no alteration	no alteration
luad_oncosg_2020	BGI-RS31	BGI-RS31	0	no alteration	no alteration
luad_oncosg_2020	BGI-RS32	BGI-RS32	0	no alteration	no alteration
luad_oncosg_2020	BGI-RS34	BGI-RS34	0	no alteration	no alteration
luad_oncosg_2020	BGI-RS35	BGI-RS35	0	no alteration	no alteration
luad_oncosg_2020	BGI-RS37	BGI-RS37	0	no alteration	no alteration
luad_oncosg_2020	BGI-RS38	BGI-RS38	0	no alteration	no alteration
luad_oncosg_2020	BGI-RS39	BGI-RS39	0	no alteration	no alteration
luad_oncosg_2020	BGI-RS41	BGI-RS41	0	no alteration	no alteration
luad_oncosg_2020	BGI-RS42	BGI-RS42	0	no alteration	no alteration
luad_oncosg_2020	BGI-RS44	BGI-RS44	0	no alteration	no alteration
luad_oncosg_2020	BGI-RS45	BGI-RS45	0	no alteration	no alteration
luad_oncosg_2020	BGI-RS46	BGI-RS46	0	no alteration	no alteration
luad_oncosg_2020	BGI-RS49	BGI-RS49	0	no alteration	no alteration
luad_oncosg_2020	BGI-RS50	BGI-RS50	0	no alteration	no alteration
luad_oncosg_2020	BGI-RS51	BGI-RS51	0	no alteration	no alteration
luad_oncosg_2020	BGI-RS52	BGI-RS52	0	no alteration	no alteration
luad_oncosg_2020	BGI-RS53	BGI-RS53	0	no alteration	no alteration
luad_oncosg_2020	BGI-RS59	BGI-RS59	0	no alteration	no alteration
luad_oncosg_2020	BGI-WG01	BGI-WG01	0	no alteration	no alteration
luad_oncosg_2020	BGI-WG02	BGI-WG02	0	no alteration	no alteration
luad_oncosg_2020	BGI-WG03	BGI-WG03	0	no alteration	no alteration
luad_oncosg_2020	BGI-WG04	BGI-WG04	0	no alteration	no alteration
luad_oncosg_2020	BGI-WG05	BGI-WG05	0	no alteration	no alteration
luad_oncosg_2020	BGI-WG06	BGI-WG06	0	no alteration	no alteration
luad_oncosg_2020	BGI-WG07	BGI-WG07	0	no alteration	no alteration
luad_oncosg_2020	BGI-WG09	BGI-WG09	0	no alteration	no alteration
luad_oncosg_2020	BGI-WG11	BGI-WG11	0	no alteration	no alteration
luad_oncosg_2020	BGI-WG13	BGI-WG13	0	no alteration	no alteration
luad_oncosg_2020	BGI-WG15	BGI-WG15	0	no alteration	no alteration
luad_oncosg_2020	BGI-WG16	BGI-WG16	0	no alteration	no alteration
luad_oncosg_2020	BGI-WG18	BGI-WG18	0	no alteration	no alteration
luad_oncosg_2020	BGI-WG19	BGI-WG19	0	no alteration	no alteration
luad_oncosg_2020	BGI-WG20	BGI-WG20	0	no alteration	no alteration
luad_oncosg_2020	BGI-WG21	BGI-WG21	0	no alteration	no alteration
luad_oncosg_2020	BGI-WG23	BGI-WG23	0	no alteration	no alteration
luad_oncosg_2020	BGI-WG24	BGI-WG24	0	no alteration	no alteration
luad_oncosg_2020	A186	A186	0	no alteration	no alteration
luad_oncosg_2020	A188	A188	0	no alteration	no alteration
luad_oncosg_2020	A190	A190	0	no alteration	no alteration
luad_oncosg_2020	A191	A191	0	no alteration	no alteration
luad_oncosg_2020	A194	A194	0	no alteration	no alteration
luad_oncosg_2020	A195	A195	0	no alteration	no alteration
luad_oncosg_2020	A196	A196	0	no alteration	no alteration
luad_oncosg_2020	A198	A198	0	no alteration	no alteration
luad_oncosg_2020	A201	A201	0	no alteration	no alteration
luad_oncosg_2020	A202	A202	0	no alteration	no alteration
luad_oncosg_2020	A203	A203	0	no alteration	no alteration
luad_oncosg_2020	A204	A204	0	no alteration	no alteration
luad_oncosg_2020	A205	A205	0	no alteration	no alteration
luad_oncosg_2020	A207	A207	0	no alteration	no alteration
luad_oncosg_2020	A208	A208	0	no alteration	no alteration
luad_oncosg_2020	A209	A209	0	no alteration	no alteration
luad_oncosg_2020	A211	A211	0	no alteration	no alteration
luad_oncosg_2020	A212	A212	0	no alteration	no alteration
luad_oncosg_2020	A213	A213	0	no alteration	no alteration
luad_oncosg_2020	A214	A214	0	no alteration	no alteration
luad_oncosg_2020	A215	A215	0	no alteration	no alteration
luad_oncosg_2020	A217	A217	0	no alteration	no alteration
luad_oncosg_2020	A218	A218	0	no alteration	no alteration
luad_oncosg_2020	A219	A219	0	no alteration	no alteration
luad_oncosg_2020	A221	A221	0	no alteration	no alteration
luad_oncosg_2020	A222	A222	0	no alteration	no alteration
luad_oncosg_2020	A224	A224	0	no alteration	no alteration
luad_oncosg_2020	A227	A227	0	no alteration	no alteration
luad_oncosg_2020	A232	A232	0	no alteration	no alteration
luad_oncosg_2020	A234	A234	0	no alteration	no alteration
luad_oncosg_2020	A177	A177	0	no alteration	no alteration
luad_oncosg_2020	A167	A167	0	no alteration	no alteration
luad_oncosg_2020	A159	A159	0	no alteration	no alteration
luad_oncosg_2020	A158	A158	0	no alteration	no alteration
luad_oncosg_2020	A153	A153	0	no alteration	no alteration
luad_oncosg_2020	A144	A144	0	no alteration	no alteration
luad_oncosg_2020	A143	A143	0	no alteration	no alteration
luad_oncosg_2020	A139	A139	0	no alteration	no alteration
luad_oncosg_2020	A138	A138	0	no alteration	no alteration
luad_oncosg_2020	A006	A006	0	no alteration	no alteration
luad_oncosg_2020	A073	A073	0	no alteration	no alteration
luad_oncosg_2020	A025	A025	0	no alteration	no alteration
luad_oncosg_2020	A012	A012	0	no alteration	no alteration
luad_oncosg_2020	A008	A008	0	no alteration	no alteration
luad_oncosg_2020	A258	A258	0	no alteration	no alteration
luad_oncosg_2020	A259	A259	0	no alteration	no alteration
luad_oncosg_2020	A261	A261	0	no alteration	no alteration
luad_oncosg_2020	A262	A262	0	no alteration	no alteration
luad_oncosg_2020	A263	A263	0	no alteration	no alteration
luad_oncosg_2020	A264	A264	0	no alteration	no alteration
luad_oncosg_2020	A266	A266	0	no alteration	no alteration
luad_oncosg_2020	A267	A267	0	no alteration	no alteration
luad_oncosg_2020	A268	A268	0	no alteration	no alteration
luad_oncosg_2020	A269	A269	0	no alteration	no alteration
luad_oncosg_2020	A270	A270	0	no alteration	no alteration
luad_oncosg_2020	A272	A272	0	no alteration	no alteration
luad_oncosg_2020	A273	A273	0	no alteration	no alteration
luad_oncosg_2020	A278	A278	0	no alteration	no alteration
luad_oncosg_2020	A280	A280	0	no alteration	no alteration
luad_oncosg_2020	A281	A281	0	no alteration	no alteration
luad_oncosg_2020	A282	A282	0	no alteration	no alteration
luad_oncosg_2020	A283	A283	0	no alteration	no alteration
luad_oncosg_2020	A285	A285	0	no alteration	no alteration
luad_oncosg_2020	A344	A344	0	no alteration	no alteration
luad_oncosg_2020	A033	A033	0	no alteration	no alteration
luad_oncosg_2020	A027	A027	0	no alteration	no alteration
luad_oncosg_2020	A071	A071	0	no alteration	no alteration
luad_oncosg_2020	A072	A072	0	no alteration	no alteration
luad_oncosg_2020	A074	A074	0	no alteration	no alteration
luad_oncosg_2020	A100	A100	0	no alteration	no alteration
luad_oncosg_2020	A104	A104	0	no alteration	no alteration
luad_oncosg_2020	A117	A117	0	no alteration	no alteration
luad_oncosg_2020	A136	A136	0	no alteration	no alteration
luad_oncosg_2020	A147	A147	0	no alteration	no alteration
luad_oncosg_2020	A149	A149	0	no alteration	no alteration
luad_oncosg_2020	A165	A165	0	no alteration	no alteration
luad_oncosg_2020	A243	A243	0	no alteration	no alteration
luad_oncosg_2020	A182	A182	0	no alteration	no alteration
luad_oncosg_2020	A255	A255	0	no alteration	no alteration
luad_oncosg_2020	A252	A252	0	no alteration	no alteration
luad_oncosg_2020	A249	A249	0	no alteration	no alteration
luad_oncosg_2020	A322	A322	0	no alteration	no alteration
luad_oncosg_2020	A302	A302	0	no alteration	no alteration
luad_oncosg_2020	A380	A380	0	no alteration	no alteration
luad_oncosg_2020	A315	A315	0	no alteration	no alteration
luad_oncosg_2020	A377	A377	0	no alteration	no alteration
luad_oncosg_2020	A375	A375	0	no alteration	no alteration
luad_oncosg_2020	A425	A425	0	no alteration	no alteration
luad_oncosg_2020	A316	A316	0	no alteration	no alteration
luad_oncosg_2020	A379	A379	0	no alteration	no alteration
luad_oncosg_2020	A483	A483	0	no alteration	no alteration
luad_oncosg_2020	A485	A485	0	no alteration	no alteration
luad_oncosg_2020	A490	A490	0	no alteration	no alteration
luad_oncosg_2020	A493	A493	0	no alteration	no alteration
luad_oncosg_2020	A494	A494	0	no alteration	no alteration
luad_oncosg_2020	A496	A496	0	no alteration	no alteration
luad_oncosg_2020	A500	A500	0	no alteration	no alteration
luad_oncosg_2020	A501	A501	0	no alteration	no alteration
luad_oncosg_2020	A503	A503	0	no alteration	no alteration
luad_oncosg_2020	A504	A504	0	no alteration	no alteration
luad_oncosg_2020	A505	A505	0	no alteration	no alteration
luad_oncosg_2020	A295	A295	0	no alteration	no alteration
luad_oncosg_2020	A152	A152	0	no alteration	no alteration
luad_oncosg_2020	A015	A015	0	no alteration	no alteration
luad_oncosg_2020	A066	A066	0	no alteration	no alteration
luad_oncosg_2020	A310	A310	0	no alteration	no alteration
luad_oncosg_2020	A320	A320	0	no alteration	no alteration
luad_oncosg_2020	A426	A426	0	no alteration	no alteration
luad_oncosg_2020	A381	A381	0	no alteration	no alteration
luad_oncosg_2020	A428	A428	0	no alteration	no alteration
luad_oncosg_2020	A430	A430	0	no alteration	no alteration
luad_oncosg_2020	A434	A434	0	no alteration	no alteration
luad_oncosg_2020	A435	A435	0	no alteration	no alteration
luad_oncosg_2020	A507	A507	0	no alteration	no alteration
luad_oncosg_2020	A508	A508	0	no alteration	no alteration
luad_oncosg_2020	A063	A063	0	no alteration	no alteration
luad_oncosg_2020	A130	A130	0	no alteration	no alteration
luad_oncosg_2020	A168	A168	0	no alteration	no alteration
luad_oncosg_2020	A513	A513	0	no alteration	no alteration
luad_oncosg_2020	A112	A112	0	no alteration	no alteration
luad_oncosg_2020	A111	A111	0	no alteration	no alteration
luad_oncosg_2020	A124	A124	0	no alteration	no alteration
luad_oncosg_2020	A126	A126	0	no alteration	no alteration
luad_oncosg_2020	A512	A512	0	no alteration	no alteration
luad_oncosg_2020	A514	A514	0	no alteration	no alteration
luad_oncosg_2020	A517	A517	0	no alteration	no alteration
luad_oncosg_2020	A510	A510	0	no alteration	no alteration
luad_oncosg_2020	A524	A524	0	no alteration	no alteration
luad_oncosg_2020	A522	A522	0	no alteration	no alteration
luad_oncosg_2020	A521	A521	0	no alteration	no alteration
luad_oncosg_2020	A534	A534	0	no alteration	no alteration
luad_oncosg_2020	A530	A530	0	no alteration	no alteration
luad_oncosg_2020	A537	A537	0	no alteration	no alteration

## Sheet: Prostate SU2C-PCF
Metastatic Prostate Adenocarcinoma (SU2C/PCF Dream Team, PNAS 2019)
Study ID	Sample ID	Patient ID	Altered	RB1	TP53
prad_su2c_2019	DFCI.11-104.13-Tumor	1115020	1	no alteration	S241Y (driver)
prad_su2c_2019	MO_1012-Tumor-Subcutaneous_nodule	6115012	1	L743* (driver), R467* (driver)	no alteration
prad_su2c_2019	MO_1013-Tumor	6115013	1	no alteration	HOMDEL (driver)
prad_su2c_2019	MO_1014-Tumor	6115014	1	no alteration	R209Kfs*6 (driver)
prad_su2c_2019	MO_1020-Tumor	5115024	1	no alteration	V173L (driver)
prad_su2c_2019	MO_1071-Tumor	5115028	1	no alteration	R273L (driver)
prad_su2c_2019	MO_1095-Tumor	5115032	1	no alteration	G266E (driver)
prad_su2c_2019	MO_1114-Tumor	5115073	1	no alteration	HOMDEL (driver)
prad_su2c_2019	MO_1118-TM	5115258	1	HOMDEL (driver)	C135W (driver)
prad_su2c_2019	MO_1124-Tumor	5115058	1	HOMDEL (driver)	K382Nfs*40 (driver)
prad_su2c_2019	MO_1128-Tumor	5115075	1	no alteration	R282W (driver)
prad_su2c_2019	MO_1176-Tumor	5115186	1	no alteration	W91Gfs*32 (driver)
prad_su2c_2019	MO_1179-Tumor	5115129	1	no alteration	R282W (driver)
prad_su2c_2019	MO_1192-Tumor	5115128	1	no alteration	C242F (driver)
prad_su2c_2019	MO_1215-Tumor	5115158	1	HOMDEL (driver)	R333Vfs*12 (driver)
prad_su2c_2019	MO_1232-Tumor	5115195	1	no alteration	H193D (driver)
prad_su2c_2019	MO_1241-Tumor	5115160	1	HOMDEL (driver)	no alteration
prad_su2c_2019	MO_1244-Tumor	5115196	1	G617Rfs*36 (driver)	Q165* (driver)
prad_su2c_2019	MO_1337-TM	5115255	1	no alteration	HOMDEL (driver)
prad_su2c_2019	MO_1339-TM	5115290	1	no alteration	H179R (driver)
prad_su2c_2019	MO_1410-Tumor	5115359	1	no alteration	R213Dfs*34 (driver)
prad_su2c_2019	MO_1421_Tumor	5115407	1	no alteration	E56* (driver)
prad_su2c_2019	MO_1460_Tumor	5115501	1	HOMDEL (driver)	X126_splice (driver)
prad_su2c_2019	MO_1469_T	5115547	1	no alteration	Y234C (driver)
prad_su2c_2019	MO_1482_T	5115614	1	HOMDEL (driver)	Q331H (driver)
prad_su2c_2019	MO_1492_T	5115608	1	no alteration	P152Afs*14 (driver)
prad_su2c_2019	MO_1499_T	5115609	1	no alteration	X126_splice (driver)
prad_su2c_2019	MO_1511_T	5115611	1	no alteration	R282W (driver)
prad_su2c_2019	MO_1517_T	5115613	1	no alteration	C238F (driver)
prad_su2c_2019	MO_1541_T	5115615	1	R798Q	no alteration
prad_su2c_2019	MO_1543_T	5115648	1	no alteration	HOMDEL (driver)
prad_su2c_2019	MO_1553_T	5115650	1	no alteration	R158C (driver)
prad_su2c_2019	MO_1556_T	5115651	1	V314I, HOMDEL (driver)	S313Afs*32 (driver)
prad_su2c_2019	PM119-TM	96115141	1	no alteration	Q331Rfs*14 (driver)
prad_su2c_2019	PM15-TM	96115145	1	no alteration	Y327* (driver)
prad_su2c_2019	PM161-TM	96115209	1	no alteration	I195T (driver)
prad_su2c_2019	PM163-TM	96115210	1	HOMDEL (driver)	HOMDEL (driver)
prad_su2c_2019	PM189-TM	96115214	1	no alteration	E294Sfs*51 (driver)
prad_su2c_2019	PM6-Halo-TM	96115144	1	HOMDEL (driver)	no alteration
prad_su2c_2019	PRAD-01115249-Tumor-SM-6VZ7K	1115249	1	no alteration	G245D (driver)
prad_su2c_2019	PRAD-01115264-Tumor-SM-6WZFA	1115264	1	no alteration	Q317* (driver)
prad_su2c_2019	PRAD-01115444-Tumor-SM-6B2K9	1115444	1	no alteration	X307_splice (driver)
prad_su2c_2019	PRAD-01115466-Tumor-SM-6B2KC	1115466	1	no alteration	L344Sfs*2 (driver)
prad_su2c_2019	PRAD-01115468-Tumor-SM-6B2KE	1115468	1	K96Rfs*15 (driver)	no alteration
prad_su2c_2019	PRAD-01115528-Tumor-SM-A4KNF	1115544	1	no alteration	E286K (driver)
prad_su2c_2019	PRAD-01115531-Tumor-SM-A4KNG	1115531	1	X776_splice (driver)	no alteration
prad_su2c_2019	PRAD-01115549-Tumor-SM-A4KNH	1115549	1	X314_splice (driver)	no alteration
prad_su2c_2019	PRAD-01115554-Tumor-SM-A56E4	1115554	1	no alteration	R342P (driver)
prad_su2c_2019	PRAD-01115574-Tumor-SM-A56E7	1115574	1	HOMDEL (driver)	I255T (driver)
prad_su2c_2019	PRAD-06115124-Tumor-SM-7LGU1	6115124	1	no alteration	E204_L206del (driver)
prad_su2c_2019	PRAD-6115381.0-Tumor-SM-7LGU3	6115381	1	X605_splice (driver)	HOMDEL (driver)
prad_su2c_2019	PRAD-6115382.0-Tumor-SM-7LGU5	6115382	1	no alteration	S241P (driver)
prad_su2c_2019	PRAD-6115383.0-Tumor-SM-7LGU6	6115383	1	no alteration	E285K (driver)
prad_su2c_2019	PRAD-6115385.0-Tumor-SM-7LGU7	6115385	1	HOMDEL (driver)	no alteration
prad_su2c_2019	PRAD-6115386.0-Tumor-SM-7LGU8	6115386	1	no alteration	C275F (driver)
prad_su2c_2019	PRAD-6115387.0-Tumor-SM-7LGU9	6115387	1	no alteration	Y220C (driver)
prad_su2c_2019	PRAD-6115388.0-Tumor-SM-7LGUA	6115388	1	HOMDEL (driver)	no alteration
prad_su2c_2019	PRAD-6115390.0-Tumor-SM-7LGUC	6115390	1	V531_I532insN	no alteration
prad_su2c_2019	PRAD-6115391.0-Tumor-SM-7LGUD	6115391	1	no alteration	G266V (driver)
prad_su2c_2019	PRAD-6115392.0-Tumor-SM-7LGUE	6115392	1	no alteration	R273C (driver)
prad_su2c_2019	PRAD-6115392.0-Tumor-SM-B2XRZ	6115392	1	HOMDEL (driver)	R273C (driver)
prad_su2c_2019	PRAD-6115393.0-Tumor-SM-7LGUF	6115393	1	L76* (driver)	E298Cfs*46 (driver)
prad_su2c_2019	PRAD-6115394.0-Tumor-SM-7LGUG	6115394	1	no alteration	K321Nfs*24 (driver)
prad_su2c_2019	PRAD-6115395.0-Tumor-SM-7LGUH	6115395	1	no alteration	Y236C (driver)
prad_su2c_2019	PRAD-6115398.0-Tumor-SM-7LGUK	6115398	1	no alteration	E180* (driver)
prad_su2c_2019	PRAD-6115400.0-Tumor-SM-7LGUM	6115400	1	no alteration	E271* (driver)
prad_su2c_2019	PRAD-6115400.0-Tumor-SM-7LGUN	6115400	1	no alteration	E271* (driver)
prad_su2c_2019	PRAD-6115401.0-Tumor-SM-7LGUO	6115401	1	R579* (driver)	C238Y (driver)
prad_su2c_2019	PRAD-6115403.0-Tumor-SM-7LGUQ	6115403	1	HOMDEL (driver)	no alteration
prad_su2c_2019	PRAD-6115590.0-Tumor-SM-B2XRS	6115590	1	no alteration	Y220C (driver)
prad_su2c_2019	PRAD-6115596.0-Tumor-SM-B2XS1	6115596	1	no alteration	V157Rfs*24 (driver)
prad_su2c_2019	PRAD-6115599.0-Tumor-SM-B2XS4	6115599	1	no alteration	C275Y (driver)
prad_su2c_2019	PRAD-6115600.0-Tumor-SM-B2XS6	6115600	1	HOMDEL (driver)	G245R (driver)
prad_su2c_2019	PRAD-6115601.0-Tumor-SM-B2XS7	6115601	1	no alteration	HOMDEL (driver)
prad_su2c_2019	PRAD-6115605.0-Tumor-SM-B2XSA	6115605	1	HOMDEL (driver)	no alteration
prad_su2c_2019	PROS01448-1115183-Tumor-SM-5SGU3	1115183	1	no alteration	Y126* (driver)
prad_su2c_2019	PROS01448-6115219-Tumor-SM-67ERS	6115219	1	no alteration	S303Afs*42 (driver)
prad_su2c_2019	PROS01448-6115237-Tumor-SM-67ERZ	6115237	1	no alteration	I195Mfs*13 (driver), R213* (driver)
prad_su2c_2019	PROS01448-6115251-Tumor-SM-67ES6	6115251	1	no alteration	I255F (driver)
prad_su2c_2019	PROS01448-DFCI.10-448.P27-Tumor-SM-5CQ5J	1115307	1	no alteration	C176Y (driver)
prad_su2c_2019	PROS01448-DFCI.10-448.P38-Tumor-SM-5CQ52	1115311	1	no alteration	G245S (driver)
prad_su2c_2019	PROS10448-01115200-Tumor-SM-7LYLF	1115200	1	HOMDEL (driver)	no alteration
prad_su2c_2019	PROS10448-01115378-Tumor-SM-7LYLH	1115378	1	no alteration	T18Hfs*26 (driver)
prad_su2c_2019	PROS10448-1115156-Tumor-SM-5EEBN	1115156	1	no alteration	X126_splice (driver)
prad_su2c_2019	PROS10448-SUTC.01115087-Tumor-SM-72FXL	1115087	1	no alteration	C176S (driver)
prad_su2c_2019	PROS10448-SUTC.01115087-Tumor-SM-72FXM	1115087	1	no alteration	C176S (driver)
prad_su2c_2019	PROS10448-SUTC.01115091-Tumor-SM-72FY4	1115091	1	no alteration	R249M (driver)
prad_su2c_2019	PROS10448-SUTC.01115092-Tumor-SM-72FY6	1115092	1	no alteration	R248Q (driver)
prad_su2c_2019	PROS11496-6115288-Tumor-SM-6CNQ1	6115288	1	HOMDEL (driver)	P27Lfs*17 (driver)
prad_su2c_2019	PROS11496-6115295-Tumor-SM-6CNQ7	6115295	1	no alteration	R175H (driver)
prad_su2c_2019	PROS11496-6115317-Tumor-SM-6CNQ2	6115317	1	no alteration	A159V (driver)
prad_su2c_2019	PROS11496-6115320-Tumor-SM-6CNQ4	6115320	1	no alteration	H193Q (driver)
prad_su2c_2019	PROS11496-6115321-Tumor-SM-6CNQ5	6115321	1	no alteration	R248Q (driver)
prad_su2c_2019	PROS11496-6115323-Tumor-SM-6CNQ8	6115323	1	no alteration	X224_splice (driver)
prad_su2c_2019	PROS12319B-SU2C-06115114-Tumor-SM-4W2N9	6115114	1	HOMDEL (driver)	no alteration
prad_su2c_2019	PROS12319B-SU2C-06115118-Tumor-SM-4W2ND	6115118	1	no alteration	G266R (driver)
prad_su2c_2019	PROS12319B-SU2C-06115120-Tumor-SM-4W2NF	6115120	1	L199Yfs*2 (driver), HOMDEL (driver)	R337C (driver)
prad_su2c_2019	PROS12319B-SU2C-06115121-Tumor-SM-4W2NG	6115121	1	HOMDEL (driver)	C176F (driver)
prad_su2c_2019	SC_9001-Tumor_Liver1	9115040	1	HOMDEL (driver)	X261_splice (driver)
prad_su2c_2019	SC_9003-Tumor	9115041	1	no alteration	K139* (driver)
prad_su2c_2019	SC_9005-Tumor	9115051	1	no alteration	R248W (driver)
prad_su2c_2019	SC_9008-Tumor	9115036	1	no alteration	R273C (driver)
prad_su2c_2019	SC_9012-Tumor	9115046	1	no alteration	D148del (driver)
prad_su2c_2019	SC_9016_T	9115050	1	no alteration	R196Ffs*35 (driver)
prad_su2c_2019	SC_9016-Tumor	9115050	1	no alteration	R196Ffs*35 (driver)
prad_su2c_2019	SC_9017-Tumor	9115055	1	HOMDEL (driver)	R248Q (driver)
prad_su2c_2019	SC_9018-Tumor	9115052	1	no alteration	R213* (driver)
prad_su2c_2019	SC_9019-Tumor	9115045	1	no alteration	A86Vfs*55 (driver)
prad_su2c_2019	SC_9021-Tumor	9115049	1	HOMDEL (driver)	HOMDEL (driver)
prad_su2c_2019	SC_9023-Tumor	97115002	1	no alteration	I195_G199del (driver)
prad_su2c_2019	SC_9024-Tumor	97115003	1	no alteration	R181H (driver)
prad_su2c_2019	SC_9028-Tumor	9115061	1	no alteration	P278L (driver)
prad_su2c_2019	SC_9031-TM	97115006	1	no alteration	A159D (driver)
prad_su2c_2019	SC_9032-Tumor	9115063	1	HOMDEL (driver)	no alteration
prad_su2c_2019	SC_9035_T	9115065	1	no alteration	HOMDEL (driver)
prad_su2c_2019	SC_9035-Tumor	9115065	1	no alteration	HOMDEL (driver)
prad_su2c_2019	SC_9037-Tumor	9115069	1	no alteration	C277Vfs*68 (driver)
prad_su2c_2019	SC_9046-Tumor	97115007	1	no alteration	R175H (driver)
prad_su2c_2019	SC_9054-Tumor	9115107	1	HOMDEL (driver)	P322Hfs*23 (driver)
prad_su2c_2019	SC_9058-Tumor	97115079	1	HOMDEL (driver)	R282W (driver)
prad_su2c_2019	SC_9060-Tumor	97115095	1	HOMDEL (driver)	W146* (driver)
prad_su2c_2019	SC_9061-Tumor	97115147	1	no alteration	L206Ffs*42 (driver)
prad_su2c_2019	SC_9063-Tumor	97115151	1	no alteration	HOMDEL (driver)
prad_su2c_2019	SC_9065-TM-Tumor2	9115174	1	no alteration	R175H (driver)
prad_su2c_2019	SC_9068-Tumor	9115175	1	no alteration	V272L (driver)
prad_su2c_2019	SC_9069_T	9115171	1	no alteration	G245D (driver)
prad_su2c_2019	SC_9073-TM	9115185	1	no alteration	Y220C (driver)
prad_su2c_2019	SC_9074_T	9115184	1	no alteration	P128Lfs*42 (driver)
prad_su2c_2019	SC_9081-TM	9115181	1	R73Sfs*36 (driver)	no alteration
prad_su2c_2019	SC_9082-TM	9115182	1	no alteration	M246V (driver)
prad_su2c_2019	SC_9083-TM	9115338	1	no alteration	R175H (driver)
prad_su2c_2019	SC_9084-TM	9115340	1	HOMDEL (driver)	P278A (driver)
prad_su2c_2019	SC_9086-TM	9115341	1	no alteration	G245S (driver)
prad_su2c_2019	SC_9090_T	9115324	1	no alteration	S149Ffs*15 (driver)
prad_su2c_2019	SC_9091-TM	13115262	1	no alteration	V122Dfs*26 (driver)
prad_su2c_2019	SC_9092-TM	9115339	1	no alteration	R248Q (driver)
prad_su2c_2019	SC_9093-TM	13115277	1	no alteration	C176_H179del (driver)
prad_su2c_2019	SC_9096-Tumor	97115280	1	no alteration	Y220C (driver)
prad_su2c_2019	SC_9104-Tumor	97115331	1	no alteration	HOMDEL (driver)
prad_su2c_2019	SC_9107-Tumor	97115335	1	no alteration	K132T (driver)
prad_su2c_2019	SC_9109-Tumor	97115337	1	no alteration	R273L (driver)
prad_su2c_2019	SC_9121_Tumor	9115416	1	no alteration	R248Q (driver)
prad_su2c_2019	SC_9124_Tumor	97115363	1	no alteration	R249M (driver)
prad_su2c_2019	SC_9126_Tumor	97115365	1	HOMDEL (driver)	L330P (driver)
prad_su2c_2019	SC_9136_Tumor	9115180	1	no alteration	C242Afs*5 (driver)
prad_su2c_2019	SC_9137_Tumor	9115422	1	no alteration	C238Y (driver)
prad_su2c_2019	SC_9140_Tumor	97115375	1	no alteration	X125_splice (driver)
prad_su2c_2019	SC_9141_Tumor	97115376	1	no alteration	G266* (driver)
prad_su2c_2019	SC_9142_Tumor	13115379	1	no alteration	H193P (driver)
prad_su2c_2019	SC_9148_Tumor	9115515	1	no alteration	I251Sfs*94 (driver)
prad_su2c_2019	SC_9151_Tumor	13115443	1	no alteration	G279R (driver)
prad_su2c_2019	SC_9153_Tumor	9115519	1	no alteration	Y220C (driver)
prad_su2c_2019	SC_9162_Tumor	97115453	1	no alteration	X332_splice (driver)
prad_su2c_2019	SC_9163_Tumor	97115454	1	P892Q	R267Q (driver)
prad_su2c_2019	SC_9172_Tumor	9115521	1	no alteration	X126_splice (driver)
prad_su2c_2019	SC_9173_Tumor	9115522	1	no alteration	R273L (driver)
prad_su2c_2019	SC_9176_T	9115539	1	no alteration	M237K (driver)
prad_su2c_2019	SC_9181_T	9115551	1	no alteration	R175H (driver)
prad_su2c_2019	SC_9187_T	97115561	1	no alteration	R342* (driver)
prad_su2c_2019	SC_9189_T	97115563	1	no alteration	R248W (driver)
prad_su2c_2019	SC_9193_T	9115567	1	no alteration	R273C (driver)
prad_su2c_2019	SC_9195_T	9115566	1	no alteration	C141W (driver)
prad_su2c_2019	SC_9199_T	9115575	1	no alteration	D281Pfs*24 (driver)
prad_su2c_2019	SC_9201_T	9115580	1	HOMDEL (driver)	HOMDEL (driver)
prad_su2c_2019	SC_9204_T	9115585	1	no alteration	S241F (driver)
prad_su2c_2019	TP_2001-Tumor	5115033	1	no alteration	HOMDEL (driver)
prad_su2c_2019	TP_2009-Tumor	5115034	1	T633Ifs*11 (driver)	no alteration
prad_su2c_2019	TP_2010-Tumor	5115057	1	no alteration	T118Qfs*5 (driver)
prad_su2c_2019	TP_2060-TM	5115276	1	no alteration	D208Afs*3 (driver)
prad_su2c_2019	TP_2061-TM	5115291	1	HOMDEL (driver)	HOMDEL (driver)
prad_su2c_2019	TP_2064-TM	5115327	1	no alteration	H179R (driver)
prad_su2c_2019	TP_2079_Tumor	5115411	1	HOMDEL (driver)	E286* (driver)
prad_su2c_2019	TP_2081_T	5115412	1	no alteration	Q136E (driver)
prad_su2c_2019	TP_2096_T	5115506	1	no alteration	P223L (driver)
prad_su2c_2019	WCM192_X1	96115479	1	no alteration	T256P (driver)
prad_su2c_2019	WCM198_Z1	96115275	1	no alteration	E349* (driver)
prad_su2c_2019	WCM199_Z3	96115274	1	HOMDEL (driver)	R248Q (driver)
prad_su2c_2019	WCM207_X1	96115292	1	HOMDEL (driver)	F113C (driver)
prad_su2c_2019	WCM210_Z2	96115272	1	HOMDEL (driver)	no alteration
prad_su2c_2019	WCM221_Z1	96115294	1	no alteration	Q192* (driver)
prad_su2c_2019	WCM250_Z4	96115645	1	no alteration	E346* (driver), R290Qfs*15 (driver)
prad_su2c_2019	WCM252_Z3	96115480	1	HOMDEL (driver)	R273H (driver)
prad_su2c_2019	WCM340_Z2	96115482	1	HOMDEL (driver)	C135Y (driver)
prad_su2c_2019	WCM373_X1	96115489	1	no alteration	H214R (driver), AMP
prad_su2c_2019	WCM404_X1	96115490	1	HOMDEL (driver)	I255N (driver)
prad_su2c_2019	WCM405_X1	96115491	1	no alteration	P278H (driver)
prad_su2c_2019	WCM423_X1	96115493	1	no alteration	S240G (driver)
prad_su2c_2019	WCM430_X1	96115497	1	no alteration	R273C (driver)
prad_su2c_2019	WCM573_X1	96115619	1	no alteration	X307_splice (driver)
prad_su2c_2019	WCM646_Z1	96115622	1	HOMDEL (driver)	N268Qfs*3 (driver)
prad_su2c_2019	WCM647_Z1	96115623	1	no alteration	R337C (driver)
prad_su2c_2019	WCM648_Z1	96115624	1	no alteration	R282W (driver), AMP
prad_su2c_2019	WCM650_Z1	96115626	1	no alteration	R248Q (driver), X225_splice (driver)
prad_su2c_2019	WCM654_Z1	96115630	1	HOMDEL (driver)	no alteration
prad_su2c_2019	WCM655_Z1	96115631	1	HOMDEL (driver)	W146G (driver)
prad_su2c_2019	WCM662_Z2	96115638	1	HOMDEL (driver)	R280_R283del (driver)
prad_su2c_2019	WCM666_X1	96115642	1	no alteration	C124* (driver)
prad_su2c_2019	WCM886_Z2	96115643	1	M704Ifs*8 (driver)	no alteration
prad_su2c_2019	DFCI.11-104.02-Tumor	1115019	0	no alteration	no alteration
prad_su2c_2019	MO_1008-Tumor_Dura	5115022	0	no alteration	no alteration
prad_su2c_2019	MO_1015-Tumor	5115023	0	no alteration	no alteration
prad_su2c_2019	MO_1040-Tumor	5115026	0	no alteration	no alteration
prad_su2c_2019	MO_1054-Tumor	5115027	0	no alteration	no alteration
prad_su2c_2019	MO_1074-Tumor	5115029	0	no alteration	no alteration
prad_su2c_2019	MO_1084-Tumor	5115030	0	no alteration	no alteration
prad_su2c_2019	MO_1094-Tumor	5115031	0	no alteration	no alteration
prad_su2c_2019	MO_1096-Tumor	5115098	0	no alteration	no alteration
prad_su2c_2019	MO_1130-Tumor	5115076	0	no alteration	no alteration
prad_su2c_2019	MO_1139-Tumor	5115077	0	no alteration	no alteration
prad_su2c_2019	MO_1161-TM	5115259	0	no alteration	no alteration
prad_su2c_2019	MO_1162-Tumor	5115152	0	no alteration	no alteration
prad_su2c_2019	MO_1184-Tumor	5115130	0	no alteration	no alteration
prad_su2c_2019	MO_1202-Tumor	5115193	0	no alteration	no alteration
prad_su2c_2019	MO_1219-Tumor	5115203	0	no alteration	no alteration
prad_su2c_2019	MO_1221-Tumor	5115194	0	no alteration	no alteration
prad_su2c_2019	MO_1249-Tumor	5115197	0	no alteration	no alteration
prad_su2c_2019	MO_1262-Tumor	5115187	0	no alteration	no alteration
prad_su2c_2019	MO_1263-Tumor	5115198	0	no alteration	no alteration
prad_su2c_2019	MO_1277-TM	5115261	0	no alteration	no alteration
prad_su2c_2019	MO_1316-TM	5115256	0	no alteration	no alteration
prad_su2c_2019	MO_1336-TM	5115260	0	no alteration	no alteration
prad_su2c_2019	MO_1420_Tumor	5115406	0	no alteration	no alteration
prad_su2c_2019	MO_1443_T	5115545	0	no alteration	no alteration
prad_su2c_2019	MO_1446_T	5115546	0	no alteration	no alteration
prad_su2c_2019	MO_1447_Tumor	5115408	0	no alteration	no alteration
prad_su2c_2019	MO_1473_Tumor	5115505	0	no alteration	no alteration
prad_su2c_2019	MO_1490_T	5115548	0	no alteration	no alteration
prad_su2c_2019	MO_1510_T	5115610	0	no alteration	no alteration
prad_su2c_2019	MO_1514_T	5115612	0	no alteration	no alteration
prad_su2c_2019	PM10-TM	96115143	0	no alteration	no alteration
prad_su2c_2019	PM121-TM	96115142	0	no alteration	no alteration
prad_su2c_2019	PM124-TM	96115140	0	no alteration	no alteration
prad_su2c_2019	PM139-TM	96115204	0	no alteration	no alteration
prad_su2c_2019	PM14-TM	96115135	0	no alteration	no alteration
prad_su2c_2019	PM154-TM	96115164	0	no alteration	no alteration
prad_su2c_2019	PM155-TM	96115165	0	no alteration	no alteration
prad_su2c_2019	PM156-TM	96115206	0	no alteration	no alteration
prad_su2c_2019	PM158-TM	96115207	0	no alteration	no alteration
prad_su2c_2019	PM159-TM	96115208	0	no alteration	no alteration
prad_su2c_2019	PM170-TM	96115211	0	no alteration	no alteration
prad_su2c_2019	PM172-TM	96115213	0	no alteration	no alteration
prad_su2c_2019	PM2-TM	96115137	0	no alteration	no alteration
prad_su2c_2019	PM78-TM	96115146	0	no alteration	no alteration
prad_su2c_2019	PM9-TM	96115163	0	no alteration	no alteration
prad_su2c_2019	PM90-TM	96115139	0	no alteration	no alteration
prad_su2c_2019	PRAD-01115245-Tumor-SM-6WZF3	1115245	0	no alteration	no alteration
prad_su2c_2019	PRAD-01115257-Tumor-SM-6WZF8	1115257	0	no alteration	no alteration
prad_su2c_2019	PRAD-01115263-Tumor-SM-6WZF9	1115263	0	no alteration	no alteration
prad_su2c_2019	PRAD-01115265-Tumor-SM-6WZFB	1115265	0	no alteration	no alteration
prad_su2c_2019	PRAD-01115284-Tumor-SM-6WZF6	1115284	0	no alteration	no alteration
prad_su2c_2019	PRAD-01115342-Tumor-SM-6VZ7L	1115342	0	no alteration	no alteration
prad_su2c_2019	PRAD-01115343-Tumor-SM-6VZ7N	1115343	0	no alteration	no alteration
prad_su2c_2019	PRAD-01115362-Tumor-SM-7A15P	1115362	0	no alteration	no alteration
prad_su2c_2019	PRAD-01115432-Tumor-SM-6B2K8	1115442	0	no alteration	no alteration
prad_su2c_2019	PRAD-01115463-Tumor-SM-6B2KB	1115463	0	no alteration	no alteration
prad_su2c_2019	PRAD-01115467-Tumor-SM-6B2KD	1115467	0	no alteration	no alteration
prad_su2c_2019	PRAD-01115525-Tumor-SM-A4KNC	1115525	0	no alteration	no alteration
prad_su2c_2019	PRAD-01115526-Tumor-SM-A4KND	1115526	0	no alteration	no alteration
prad_su2c_2019	PRAD-01115527-Tumor-SM-A4KNE	1115527	0	no alteration	no alteration
prad_su2c_2019	PRAD-01115550-Tumor-SM-A4KNI	1115550	0	no alteration	no alteration
prad_su2c_2019	PRAD-01115556-Tumor-SM-A56E5	1115556	0	no alteration	no alteration
prad_su2c_2019	PRAD-01115569-Tumor-SM-A56E6	1115569	0	no alteration	no alteration
prad_su2c_2019	PRAD-01115576-Tumor-SM-A56E8	1115576	0	no alteration	no alteration
prad_su2c_2019	PRAD-01115577-Tumor-SM-A56E9	1115577	0	no alteration	no alteration
prad_su2c_2019	PRAD-01115578-Tumor-SM-A56EA	1115578	0	no alteration	no alteration
prad_su2c_2019	PRAD-01115581-Tumor-SM-A56EB	1115581	0	no alteration	no alteration
prad_su2c_2019	PRAD-6115250.0-Tumor-SM-B2XRX	6115250	0	no alteration	no alteration
prad_su2c_2019	PRAD-6115296.0-Tumor-SM-B2XS2	6115296	0	no alteration	no alteration
prad_su2c_2019	PRAD-6115389.0-Tumor-SM-7LGUB	6115389	0	no alteration	no alteration
prad_su2c_2019	PRAD-6115396.0-Tumor-SM-7LGUI	6115396	0	no alteration	no alteration
prad_su2c_2019	PRAD-6115397.0-Tumor-SM-7LGUJ	6115397	0	no alteration	no alteration
prad_su2c_2019	PRAD-6115399.0-Tumor-SM-7LGUL	6115399	0	no alteration	no alteration
prad_su2c_2019	PRAD-6115402.0-Tumor-SM-7LGUP	6115402	0	no alteration	no alteration
prad_su2c_2019	PRAD-6115427.0-Tumor-SM-B2XRT	6115427	0	no alteration	no alteration
prad_su2c_2019	PRAD-6115592.0-Tumor-SM-B2XRU	6115592	0	no alteration	no alteration
prad_su2c_2019	PRAD-6115593.0-Tumor-SM-B2XRV	6115593	0	no alteration	no alteration
prad_su2c_2019	PRAD-6115594.0-Tumor-SM-B2XRW	6115594	0	no alteration	no alteration
prad_su2c_2019	PRAD-6115595.0-Tumor-SM-B2XRY	6115595	0	no alteration	no alteration
prad_su2c_2019	PRAD-6115597.0-Tumor-SM-B2XS5	6115597	0	no alteration	no alteration
prad_su2c_2019	PRAD-6115598.0-Tumor-SM-B2XS3	6115598	0	no alteration	no alteration
prad_su2c_2019	PRAD-6115603.0-Tumor-SM-B2XS8	6115603	0	no alteration	no alteration
prad_su2c_2019	PRAD-6115604.0-Tumor-SM-B2XS9	6115604	0	no alteration	no alteration
prad_su2c_2019	PRAD-DFCI.11-104.15-Tumor-SM-3S2HH	1115021	0	no alteration	no alteration
prad_su2c_2019	PROS01448-1115161-Tumor-SM-5SGU1	1115161	0	no alteration	no alteration
prad_su2c_2019	PROS01448-1115202-Tumor-SM-5SGU5	1115202	0	no alteration	no alteration
prad_su2c_2019	PROS01448-1115244-Tumor-SM-5SGU6	1115244	0	no alteration	no alteration
prad_su2c_2019	PROS01448-6115224-Tumor-SM-67ERT	6115224	0	no alteration	no alteration
prad_su2c_2019	PROS01448-6115227-Tumor-SM-67ERU	6115227	0	no alteration	no alteration
prad_su2c_2019	PROS01448-6115233-Tumor-SM-67ERW	6115233	0	no alteration	no alteration
prad_su2c_2019	PROS01448-6115234-Tumor-SM-67ERX	6115234	0	no alteration	no alteration
prad_su2c_2019	PROS01448-6115235-Tumor-SM-67ERY	6115235	0	no alteration	no alteration
prad_su2c_2019	PROS01448-6115242-Tumor-SM-67ES1	6115242	0	no alteration	no alteration
prad_su2c_2019	PROS01448-6115247-Tumor-SM-67ES2	6115247	0	no alteration	no alteration
prad_su2c_2019	PROS01448-6115250-Tumor-SM-67ES5	6115250	0	no alteration	no alteration
prad_su2c_2019	PROS01448-DFCI.10-448.P05-Tumor-SM-581ST	1115303	0	no alteration	no alteration
prad_su2c_2019	PROS01448-DFCI.10-448.P08-Tumor-SM-581SP	1115304	0	no alteration	no alteration
prad_su2c_2019	PROS01448-DFCI.10-448.P15-Tumor-SM-5CQ5D	1115305	0	no alteration	no alteration
prad_su2c_2019	PROS01448-DFCI.10-448.P20-Tumor-SM-5CQ5F	1115306	0	no alteration	no alteration
prad_su2c_2019	PROS01448-DFCI.10-448.P22-Tumor-SM-5CQ5H	1115314	0	no alteration	no alteration
prad_su2c_2019	PROS01448-DFCI.10-448.P29-Tumor-SM-5CQ4U	1115308	0	no alteration	no alteration
prad_su2c_2019	PROS01448-DFCI.10-448.P30-Tumor-SM-5CQ4W	1115313	0	no alteration	no alteration
prad_su2c_2019	PROS01448-DFCI.10-448.P31-Tumor-SM-5CQ5A	1115309	0	no alteration	no alteration
prad_su2c_2019	PROS01448-DFCI.10-448.P34-Tumor-SM-5CQ4Y	1115310	0	no alteration	no alteration
prad_su2c_2019	PROS01448-DFCI.10-448.P40-Tumor-SM-5CQ53	1115190	0	no alteration	no alteration
prad_su2c_2019	PROS01448-DFCI.10-448.P42-Tumor-SM-5CQ55	1115312	0	no alteration	no alteration
prad_su2c_2019	PROS10448-01115372-Tumor-SM-7LYLD	1115372	0	no alteration	no alteration
prad_su2c_2019	PROS10448-01115374-Tumor-SM-7LYLG	1115503	0	no alteration	no alteration
prad_su2c_2019	PROS10448-1115150-Tumor-SM-5EEBK	1115150	0	no alteration	no alteration
prad_su2c_2019	PROS10448-1115153-Tumor-SM-5EEBL	1115153	0	no alteration	no alteration
prad_su2c_2019	PROS10448-1115154-Tumor-SM-5EEBM	1115154	0	no alteration	no alteration
prad_su2c_2019	PROS10448-1115157-Tumor-SM-5EEBO	1115157	0	no alteration	no alteration
prad_su2c_2019	PROS10448-SUTC.01115082-Tumor-SM-4JC6B	1115082	0	no alteration	no alteration
prad_su2c_2019	PROS10448-SUTC.01115082-Tumor-SM-4JC6C	1115082	0	no alteration	no alteration
prad_su2c_2019	PROS10448-SUTC.01115083-Tumor-SM-4JC6D	1115083	0	no alteration	no alteration
prad_su2c_2019	PROS10448-SUTC.01115083-Tumor-SM-4JC6G	1115083	0	no alteration	no alteration
prad_su2c_2019	PROS10448-SUTC.01115085-Tumor-SM-4JC6J	1115085	0	no alteration	no alteration
prad_su2c_2019	PROS10448-SUTC.01115089-Tumor-SM-4JC6T	1115089	0	no alteration	no alteration
prad_su2c_2019	PROS10448-SUTC.01115090-Tumor-SM-4JC6X	1115090	0	no alteration	no alteration
prad_su2c_2019	PROS10448-SUTC.01115093-Tumor-SM-4JC76	1115093	0	no alteration	no alteration
prad_su2c_2019	PROS10448P01-SU2C.01115015-Tumor-SM-42W9A	1115015	0	no alteration	no alteration
prad_su2c_2019	PROS10448P01-SU2C.01115015-Tumor-SM-42W9C	1115015	0	no alteration	no alteration
prad_su2c_2019	PROS10448P28-SU2C.01115016-Tumor-SM-42W9D	1115016	0	no alteration	no alteration
prad_su2c_2019	PROS10448P28-SU2C.01115016-Tumor-SM-42W9E	1115016	0	no alteration	no alteration
prad_su2c_2019	PROS11496-6115236-Tumor-SM-6CNPW	6115236	0	no alteration	no alteration
prad_su2c_2019	PROS11496-6115285-Tumor-SM-6CNPX	6115285	0	no alteration	no alteration
prad_su2c_2019	PROS11496-6115286-Tumor-SM-6CNPY	6115286	0	no alteration	no alteration
prad_su2c_2019	PROS11496-6115319-Tumor-SM-6CNQ3	6115319	0	no alteration	no alteration
prad_su2c_2019	PROS11496-6115322-Tumor-SM-6CNQ6	6115322	0	no alteration	no alteration
prad_su2c_2019	PROS12319B-SU2C-06115115-Tumor-SM-4W2NA	6115115	0	no alteration	no alteration
prad_su2c_2019	PROS12319B-SU2C-06115116-Tumor-SM-4W2NB	6115116	0	no alteration	no alteration
prad_su2c_2019	PROS12319B-SU2C-06115117-Tumor-SM-4W2NC	6115117	0	no alteration	no alteration
prad_su2c_2019	PROS12319B-SU2C-06115119-Tumor-SM-4W2NE	6115119	0	no alteration	no alteration
prad_su2c_2019	PROS12319B-SU2C-06115122-Tumor-SM-4W2NH	6115122	0	no alteration	no alteration
prad_su2c_2019	PROS12319B-SU2C-06115123-Tumor-SM-4W2NI	6115123	0	no alteration	no alteration
prad_su2c_2019	SC_9005_T	9115051	0	no alteration	no alteration
prad_su2c_2019	SC_9007-Tumor	9115042	0	no alteration	no alteration
prad_su2c_2019	SC_9009-Tumor	9115037	0	no alteration	no alteration
prad_su2c_2019	SC_9010-Tumor	9115035	0	no alteration	no alteration
prad_su2c_2019	SC_9011-Tumor	9115047	0	no alteration	no alteration
prad_su2c_2019	SC_9020-Tumor	9115048	0	no alteration	no alteration
prad_su2c_2019	SC_9022-Tumor	97115001	0	no alteration	no alteration
prad_su2c_2019	SC_9026-Tumor	9115060	0	no alteration	no alteration
prad_su2c_2019	SC_9027_T	9115059	0	no alteration	no alteration
prad_su2c_2019	SC_9027-Tumor	9115059	0	no alteration	no alteration
prad_su2c_2019	SC_9029-Tumor	9115062	0	no alteration	no alteration
prad_su2c_2019	SC_9030-Tumor	97115005	0	no alteration	no alteration
prad_su2c_2019	SC_9033_T	9115064	0	no alteration	no alteration
prad_su2c_2019	SC_9034-Tumor	9115066	0	no alteration	no alteration
prad_su2c_2019	SC_9036-Tumor	9115067	0	no alteration	no alteration
prad_su2c_2019	SC_9038-Tumor	9115068	0	no alteration	no alteration
prad_su2c_2019	SC_9039-Tumor	9115070	0	no alteration	no alteration
prad_su2c_2019	SC_9043-Tumor	9115102	0	no alteration	no alteration
prad_su2c_2019	SC_9047-Tumor	97115009	0	no alteration	no alteration
prad_su2c_2019	SC_9048-Tumor	97115071	0	no alteration	no alteration
prad_su2c_2019	SC_9049-Tumor	97115074	0	no alteration	no alteration
prad_su2c_2019	SC_9050-Tumor	9115104	0	no alteration	no alteration
prad_su2c_2019	SC_9055-Tumor	9115109	0	no alteration	no alteration
prad_su2c_2019	SC_9056_T	9115108	0	no alteration	no alteration
prad_su2c_2019	SC_9056-Tumor	9115108	0	no alteration	no alteration
prad_su2c_2019	SC_9057-Tumor	97115125	0	no alteration	no alteration
prad_su2c_2019	SC_9059-Tumor	97115131	0	no alteration	no alteration
prad_su2c_2019	SC_9062-Tumor	97115148	0	no alteration	no alteration
prad_su2c_2019	SC_9065-Tumor	9115174	0	no alteration	no alteration
prad_su2c_2019	SC_9066-Tumor	9115173	0	no alteration	no alteration
prad_su2c_2019	SC_9071-TM	97115166	0	no alteration	no alteration
prad_su2c_2019	SC_9072-TM	97115167	0	no alteration	no alteration
prad_su2c_2019	SC_9076-TM	97115188	0	no alteration	no alteration
prad_su2c_2019	SC_9080-TM	9115111	0	no alteration	no alteration
prad_su2c_2019	SC_9086_T	9115341	0	no alteration	no alteration
prad_su2c_2019	SC_9089-TM	9115325	0	no alteration	no alteration
prad_su2c_2019	SC_9094-Tumor	97115278	0	no alteration	no alteration
prad_su2c_2019	SC_9097-TM	97115281	0	no alteration	no alteration
prad_su2c_2019	SC_9099-Tumor	97115315	0	no alteration	no alteration
prad_su2c_2019	SC_9100-Tumor	97115316	0	no alteration	no alteration
prad_su2c_2019	SC_9103-Tumor	97115330	0	no alteration	no alteration
prad_su2c_2019	SC_9105_Tumor	97115333	0	no alteration	no alteration
prad_su2c_2019	SC_9118_Tumor	97115358	0	no alteration	no alteration
prad_su2c_2019	SC_9120_T	9115415	0	no alteration	no alteration
prad_su2c_2019	SC_9123_Tumor	9115418	0	no alteration	no alteration
prad_su2c_2019	SC_9129_Tumor	97115368	0	no alteration	no alteration
prad_su2c_2019	SC_9132_Tumor	9115420	0	no alteration	no alteration
prad_su2c_2019	SC_9138_Tumor	9115423	0	no alteration	no alteration
prad_su2c_2019	SC_9139_Tumor	97115374	0	no alteration	no alteration
prad_su2c_2019	SC_9144_Tumor	9115425	0	no alteration	no alteration
prad_su2c_2019	SC_9145_Tumor	9115516	0	no alteration	no alteration
prad_su2c_2019	SC_9146_T	9115517	0	no alteration	no alteration
prad_su2c_2019	SC_9150_Tumor	13115404	0	no alteration	no alteration
prad_su2c_2019	SC_9152_Tumor	9115520	0	no alteration	no alteration
prad_su2c_2019	SC_9156_Tumor	97115447	0	no alteration	no alteration
prad_su2c_2019	SC_9158_Tumor	97115449	0	no alteration	no alteration
prad_su2c_2019	SC_9165_Tumor	97115456	0	no alteration	no alteration
prad_su2c_2019	SC_9170_Tumor	13115464	0	no alteration	no alteration
prad_su2c_2019	SC_9171_Tumor	13115465	0	no alteration	no alteration
prad_su2c_2019	SC_9175_T	9115524	0	no alteration	no alteration
prad_su2c_2019	SC_9177_T	9115538	0	no alteration	no alteration
prad_su2c_2019	SC_9178_T	9115541	0	no alteration	no alteration
prad_su2c_2019	SC_9179_T	9115540	0	no alteration	no alteration
prad_su2c_2019	SC_9182_T	9115555	0	no alteration	no alteration
prad_su2c_2019	SC_9183_T	9115552	0	no alteration	no alteration
prad_su2c_2019	SC_9184_T	97115558	0	no alteration	no alteration
prad_su2c_2019	SC_9186_T	97115560	0	no alteration	no alteration
prad_su2c_2019	SC_9190_T	97115564	0	no alteration	no alteration
prad_su2c_2019	SC_9192_T	9115553	0	no alteration	no alteration
prad_su2c_2019	SC_9194_T	9115568	0	no alteration	no alteration
prad_su2c_2019	SC_9196_T	9115571	0	no alteration	no alteration
prad_su2c_2019	SC_9197_T	9115572	0	no alteration	no alteration
prad_su2c_2019	SC_9200_T	9115570	0	no alteration	no alteration
prad_su2c_2019	SC_9203_T	9115586	0	no alteration	no alteration
prad_su2c_2019	SI_9157_Tumor	97115448	0	no alteration	no alteration
prad_su2c_2019	TP_2020-Tumor	5115127	0	no alteration	no alteration
prad_su2c_2019	TP_2032-Tumor	5115078	0	no alteration	no alteration
prad_su2c_2019	TP_2034-Tumor-Bone-Block-3B	5115199	0	no alteration	no alteration
prad_su2c_2019	TP_2054-TM	5115254	0	no alteration	no alteration
prad_su2c_2019	TP_2069_Tumor	5115405	0	no alteration	no alteration
prad_su2c_2019	TP_2077_Tumor	5115409	0	no alteration	no alteration
prad_su2c_2019	TP_2078_Tumor	5115410	0	no alteration	no alteration
prad_su2c_2019	TP_2093_T	5115528	0	no alteration	no alteration
prad_su2c_2019	WCM183_Z4	96115215	0	no alteration	no alteration
prad_su2c_2019	WCM209_Z2	96115273	0	no alteration	no alteration
prad_su2c_2019	WCM218_Z3	96115269	0	no alteration	no alteration
prad_su2c_2019	WCM223_Z2	96115472	0	no alteration	no alteration
prad_su2c_2019	WCM243_X1	96115513	0	no alteration	no alteration
prad_su2c_2019	WCM258_Z2	96115474	0	no alteration	no alteration
prad_su2c_2019	WCM261_Z4	96115475	0	no alteration	no alteration
prad_su2c_2019	WCM335_X1	96115473	0	no alteration	no alteration
prad_su2c_2019	WCM343_X1	96115485	0	no alteration	no alteration
prad_su2c_2019	WCM353_Z1	96115476	0	no alteration	no alteration
prad_su2c_2019	WCM367_Z3	96115487	0	no alteration	no alteration
prad_su2c_2019	WCM391_X1	96115495	0	no alteration	no alteration
prad_su2c_2019	WCM393_Z3	96115496	0	no alteration	no alteration
prad_su2c_2019	WCM4_X1	96115266	0	no alteration	no alteration
prad_su2c_2019	WCM491_Z4	96115498	0	no alteration	no alteration
prad_su2c_2019	WCM524_Z1	96115500	0	no alteration	no alteration
prad_su2c_2019	WCM555_X1	96115508	0	no alteration	no alteration
prad_su2c_2019	WCM556_X1	96115509	0	no alteration	no alteration
prad_su2c_2019	WCM572_X1	96115617	0	no alteration	no alteration
prad_su2c_2019	WCM653_Z1	96115629	0	no alteration	no alteration
prad_su2c_2019	WCM663_Z1	96115639	0	no alteration	no alteration
prad_su2c_2019	WCM664_X1	96115640	0	no alteration	no alteration
prad_su2c_2019	WCM665_X1	96115641	0	no alteration	no alteration
prad_su2c_2019	WCM668_Z1	96115616	0	no alteration	no alteration
prad_su2c_2019	WCM688_Z7	96115646	0	no alteration	no alteration
prad_su2c_2019	WCM89_X1	96115494	0	no alteration	no alteration
prad_su2c_2019	WCM91_Z1	96115138	0	no alteration	no alteration
